# Supplementary material for: Crystal structure of poly[[μ3-(S)-2-amino-3-hydroxy­propano­ato]-cis-di-μ-chlorido-caesium­palladium(II)]
Source: Acta Crystallogr E Crystallogr Commun. 2017 Nov 21;73(Pt 12):1898–902. doi: 10.1107/S2056989017016164 (PMC5730248; doi:10.1107/S2056989017016164)
Supplement: Supplementary file 1 [file e-73-01898-sup1.cif]

##############################################################################
#                                                                            #
# This CIF contains the data in a paper accepted for publication in          #
# Acta Crystallographica Section E. It conforms to the requirements of       #
# Notes for Authors for Acta Crystallographica Section E, and has been       #
# peer reviewed under the auspices of the IUCr Commission on Journals.       #
#                                                                            #
# Full details of the Crystallographic Information File format               #
# are given in the paper "The Crystallographic Information File (CIF):       #
# a New Standard Archive File for Crystallography" by S. R. Hall, F. H.      #
# Allen and I. D. Brown [Acta Cryst. (1991), A47, 655-685].                  #
#                                                                            #
# The current version of the core CIF dictionary is obtainable from          #
# ftp://ftp.iucr.org/pub/cif_core.dic.                                       #
#                                                                            #
# Software is freely available for graphical display of the structure(s)     #
# in this CIF. For information consult the CIF software page                 #
# http://www.iucr.org/resources/cif/software.                                #
#                                                                            #
# This file may be used for bona fide research purposes within the           #
# scientific community so long as proper attribution is given to the journal # 
# article from which it was obtained.                                        #
#                                                                            #
##############################################################################
data_I
_audit_creation_method
;
Olex2 1.2
(compiled 2017.07.20 svn.r3457 for OlexSys, GUI svn.r5370)
;
_journal_date_recd_electronic     2017-08-16
_journal_date_accepted     2017-11-09
_journal_name_full     'Acta Crystallographica, Section E'
_journal_year     2017
_journal_volume     73
_journal_issue     12
_journal_page_first     1898
_journal_page_last     1902
_journal_paper_category     GM
_journal_paper_doi     10.1107/S2056989017016164
_journal_coeditor_code     IM2483
_publ_contact_author_name     ' '
_publ_contact_author_address     'Macquarie University, Sydney, Australia'
_publ_contact_author_email     alec.charlson@gmail.com
_publ_contact_author_phone     ?
_publ_section_title
;\
Crystal structure of
poly[[\m~3~-(<i>S</i>)-2-amino-3-hydroxypropanoato]-<i>cis</i>-di-\m-\
chlorido-caesiumpalladium(II)]
;
loop_
    _publ_author_name
    _publ_author_footnote
    _publ_author_address
    'Bhadbhade, Mohan Madhav' .
;
Mark Wainwright Analytical Centre,
University of New South Wales
Sydney
NSW 2052
Australia
;
    'Charlson, Alexander J.' .
;
Department of Chemistry and Biomolecular Sciences,
Macquarie University
North Ryde
NSW 2109
Australia
;
_publ_section_synopsis
;
This compound was previously shown to have anticancer activity in rodent test
systems and recently found to have antifungal activity. The Pd centre is in a
square-planar coordination environment with two chlorine atoms in <i>cis</i>
positions and the remaining two coordination sites being coordinated by N and
O atoms from deprotonated <i>L</i>-serine. Each of the Cs cations shows
ninefold coordination with six chlorine and three O atoms resulting in a
coordination environment that is similar to the well known Cs~2~SO~4~
structure.
;
_chemical_name_systematic
;\
Poly[[\m~3~-(<i>S</i>)-2-amino-3-hydroxypropanoato]-\
<i>cis</i>-di-\m-chlorido-caesiumpalladium(II)]
;
_chemical_name_common     ?
_chemical_formula_moiety     'C3 H6 Cl2 Cs N O3 Pd'
_chemical_formula_sum     'C3 H6 Cl2 Cs N O3 Pd'
_chemical_formula_iupac     '[Cs Pd (C3 H6 N O3) Cl2]'
_chemical_formula_weight     414.30
_chemical_melting_point     ?
_shelx_space_group_comment
;
The symmetry employed for this shelxl refinement is uniquely defined
by the following loop, which should always be used as a source of
symmetry information in preference to the above space-group names.
They are only intended as comments.
;
_space_group_crystal_system     orthorhombic
_space_group_name_H-M_alt     'P 21 21 2'
_space_group_name_Hall     'P 2 2ab'
loop_
    _space_group_symop_operation_xyz
    'x, y, z'
    '-x, -y, z'
    '-x+1/2, y+1/2, -z'
    'x+1/2, -y+1/2, -z'
_cell_length_a     11.594(4)
_cell_length_b     17.072(5)
_cell_length_c     4.4739(12)
_cell_angle_alpha     90
_cell_angle_beta     90
_cell_angle_gamma     90
_cell_volume     885.6(5)
_cell_formula_units_Z     4
_cell_measurement_reflns_used     360
_cell_measurement_theta_min     2.369
_cell_measurement_theta_max     20.058
_cell_measurement_temperature     150.01
_exptl_crystal_description     plate
_exptl_crystal_colour     'light yellow'
_exptl_crystal_size_max     0.077
_exptl_crystal_size_mid     0.072
_exptl_crystal_size_min     0.03
_exptl_crystal_density_diffrn     3.107
_exptl_crystal_density_meas     ?
_exptl_crystal_density_method     ?
_exptl_crystal_F_000     760
_exptl_absorpt_coefficient_mu     6.708
_exptl_absorpt_correction_type     multi-scan
_exptl_absorpt_process_details
;
(SADABS; Bruker, 2016)
;
_shelx_estimated_absorpt_T_min     ?
_shelx_estimated_absorpt_T_max     ?
_exptl_absorpt_correction_T_min     0.4994
_exptl_absorpt_correction_T_max     0.7459
_diffrn_ambient_temperature     150.01
_diffrn_radiation_type     MoK\a
_diffrn_radiation_wavelength     0.71073
_diffrn_measurement_device_type     'Bruker APEXII CCD'
_diffrn_measurement_method     '\f and \w scans'
_diffrn_detector_area_resol_mean     ?
_diffrn_reflns_number     5126
_diffrn_reflns_av_R_equivalents     0.1251
_diffrn_reflns_theta_min     2.123
_diffrn_reflns_theta_max     25.000
_diffrn_reflns_theta_full     25.000
_diffrn_measured_fraction_theta_max     0.991
_diffrn_measured_fraction_theta_full     0.991
_diffrn_reflns_limit_h_min     -13
_diffrn_reflns_limit_h_max     13
_diffrn_reflns_limit_k_min     -20
_diffrn_reflns_limit_k_max     16
_diffrn_reflns_limit_l_min     -5
_diffrn_reflns_limit_l_max     3
_diffrn_standards_number     0
_refine_special_details     ?
_reflns_number_total     1546
_reflns_number_gt     1212
_reflns_threshold_expression     'I > 2\s(I)'
_refine_ls_structure_factor_coef     Fsqd
_refine_ls_matrix_type     full
_refine_ls_R_factor_all     0.0642
_refine_ls_R_factor_gt     0.0387
_refine_ls_wR_factor_gt     0.0655
_refine_ls_wR_factor_ref     0.0758
_refine_ls_goodness_of_fit_ref     0.834
_refine_ls_restrained_S_all     0.847
_refine_ls_number_reflns     1546
_refine_ls_number_parameters     91
_refine_ls_number_restraints     13
_refine_ls_hydrogen_treatment     mixed
_refine_ls_weighting_scheme     calc
_refine_ls_weighting_details     'w=1/[\s^2^(Fo^2^)] where P=(Fo^2^+2Fc^2^)/3'
_atom_sites_solution_hydrogens     mixed
_atom_sites_solution_primary     ?
_atom_sites_solution_secondary     ?
_refine_ls_shift/su_max     0.001
_refine_ls_shift/su_mean     0.000
_refine_diff_density_max     1.636
_refine_diff_density_min     -1.236
_refine_ls_extinction_method     none
_refine_ls_extinction_coef     .
_refine_ls_abs_structure_details
;
Flack <i>x</i> determined using 375 quotients
[(<i>I</i>^+^)-(<i>I</i>^-^)]/[(<i>I</i>^+^)+(<i>I</i>^-^)]
(Parsons <i>et al.</i>,  2013)
;
_refine_ls_abs_structure_Flack     -0.02(5)
loop_
    _atom_type_symbol
    _atom_type_description
    _atom_type_scat_dispersion_real
    _atom_type_scat_dispersion_imag
    _atom_type_scat_source
    'C' 'C' 0.0033 0.0016
                         'International Tables Vol C Tables 4.2.6.8 and 6.1.1.4'
    'H' 'H' 0.0000 0.0000
                         'International Tables Vol C Tables 4.2.6.8 and 6.1.1.4'
    'Cl' 'Cl' 0.1484 0.1585
                         'International Tables Vol C Tables 4.2.6.8 and 6.1.1.4'
    'Cs' 'Cs' -0.3680 2.1192
                         'International Tables Vol C Tables 4.2.6.8 and 6.1.1.4'
    'N' 'N' 0.0061 0.0033
                         'International Tables Vol C Tables 4.2.6.8 and 6.1.1.4'
    'O' 'O' 0.0106 0.0060
                         'International Tables Vol C Tables 4.2.6.8 and 6.1.1.4'
    'Pd' 'Pd' -0.9988 1.0072
                         'International Tables Vol C Tables 4.2.6.8 and 6.1.1.4'
_computing_data_collection
;
APEX2 (Bruker, 2016)
;
_computing_cell_refinement
;
SAINT (Bruker, 2016)
;
_computing_data_reduction
;
SAINT (Bruker, 2016)
;
_computing_structure_solution
;
SHELXT (Sheldrick, 2015a)
;
_computing_structure_refinement
;
SHELXL2014 (Sheldrick, 2015b)
;
_computing_molecular_graphics
;
<i>OLEX2</i> (Dolomanov <i>et al.</i>,  2009)
;
_computing_publication_material
;
<i>OLEX2</i> (Dolomanov <i>et al.</i>,  2009)
;
loop_
    _atom_site_type_symbol
    _atom_site_label
    _atom_site_fract_x
    _atom_site_fract_y
    _atom_site_fract_z
    _atom_site_U_iso_or_equiv
    _atom_site_adp_type
    _atom_site_calc_flag
    _atom_site_occupancy
    _atom_site_disorder_assembly
    _atom_site_disorder_group
    Cs Cs1 0.38524(10) 0.10339(5) 0.6704(2) 0.0179(3) Uani d 1 . .
    Pd Pd1 0.28780(11) 0.41984(6) 0.5719(2) 0.0097(3) Uani d 1 . .
    Cl Cl1 0.1180(4) 0.4294(2) 0.8375(9) 0.0184(9) Uani d 1 . .
    Cl Cl2 0.3493(4) 0.5375(2) 0.7574(8) 0.0164(10) Uani d 1 . .
    O O1 0.2471(9) 0.3141(6) 0.415(2) 0.016(3) Uani d 1 . .
    O O2 0.3137(9) 0.2136(6) 0.147(2) 0.020(3) Uani d 1 . .
    O O3 0.5412(9) 0.2649(6) 0.538(2) 0.016(2) Uani d 1 . .
    H H3 0.6175(15) 0.2695(16) 0.579(8) 0.024 Uiso d 1 . .
    N N1 0.4279(10) 0.4068(7) 0.316(3) 0.014(2) Uani d 1 . .
    H H1A 0.430153 0.446008 0.178195 0.017 Uiso calc 1 . .
    H H1B 0.492081 0.410758 0.431882 0.017 Uiso calc 1 . .
    C C1 0.3228(14) 0.2811(9) 0.245(3) 0.012(4) Uani d 1 . .
    C C2 0.4286(13) 0.3293(8) 0.158(4) 0.014(2) Uani d 1 . .
    H H2 0.424782 0.339538 -0.061897 0.017 Uiso calc 1 . .
    C C3 0.5389(14) 0.2847(9) 0.222(3) 0.016(2) Uani d 1 . .
    H H3A 0.541636 0.236400 0.099494 0.019 Uiso calc 1 . .
    H H3B 0.606568 0.317387 0.170155 0.019 Uiso calc 1 . .
loop_
    _atom_site_aniso_label
    _atom_site_aniso_U_11
    _atom_site_aniso_U_22
    _atom_site_aniso_U_33
    _atom_site_aniso_U_12
    _atom_site_aniso_U_13
    _atom_site_aniso_U_23
    Cs1 0.0240(7) 0.0163(5) 0.0134(5) 0.0002(5) -0.0022(5) -0.0020(4)
    Pd1 0.0094(7) 0.0098(6) 0.0097(6) 0.0012(6) 0.0003(6) 0.0000(5)
    Cl1 0.015(2) 0.0202(19) 0.020(2) 0.001(2) 0.003(2) -0.0022(17)
    Cl2 0.016(3) 0.0124(19) 0.021(3) -0.0018(19) 0.0006(18) -0.0039(15)
    O1 0.009(6) 0.015(5) 0.025(7) -0.003(5) 0.011(5) -0.005(5)
    O2 0.024(8) 0.013(5) 0.024(6) -0.001(5) -0.010(6) -0.003(5)
    O3 0.010(5) 0.022(5) 0.016(5) 0.002(4) 0.000(4) 0.002(4)
    N1 0.008(5) 0.018(5) 0.017(6) 0.002(4) -0.004(5) -0.001(5)
    C1 0.008(9) 0.021(9) 0.007(9) -0.001(7) 0.005(6) 0.003(6)
    C2 0.008(5) 0.018(5) 0.017(6) 0.002(4) -0.004(5) -0.001(5)
    C3 0.010(5) 0.022(5) 0.016(5) 0.002(4) 0.000(4) 0.002(4)
_geom_special_details
;
 All esds (except the esd in the dihedral angle between two l.s. planes)
 are estimated using the full covariance matrix.  The cell esds are taken
 into account individually in the estimation of esds in distances, angles
 and torsion angles; correlations between esds in cell parameters are only
 used when they are defined by crystal symmetry.  An approximate (isotropic)
 treatment of cell esds is used for estimating esds involving l.s. planes.
;
loop_
    _geom_bond_atom_site_label_1
    _geom_bond_atom_site_label_2
    _geom_bond_site_symmetry_2
    _geom_bond_distance
    _geom_bond_publ_flag
    Cs1 Cs1 2_655 4.421(2) y
    Cs1 Pd1 3_546 3.8755(17) y
    Cs1 Cl1 4_557 3.528(4) y
    Cs1 Cl1 4_556 3.572(4) y
    Cs1 Cl1 3_546 3.740(4) y
    Cs1 Cl1 3_547 3.698(4) y
    Cs1 Cl2 3_546 3.510(4) y
    Cs1 Cl2 3_547 3.901(4) y
    Cs1 O2 . 3.117(10) y
    Cs1 O2 1_556 2.962(10) y
    Cs1 O3 . 3.349(10) y
    Cs1 C1 . 3.654(15) y
    Pd1 Cl1 . 2.305(4) y
    Pd1 Cl2 . 2.287(4) y
    Pd1 O1 . 1.993(9) y
    Pd1 N1 . 2.000(12) y
    O1 C1 . 1.291(17) ?
    O2 C1 . 1.238(18) ?
    O3 H3 . 0.907(12) ?
    O3 C3 . 1.458(18) ?
    N1 H1A . 0.9100 ?
    N1 H1B . 0.9100 ?
    N1 C2 . 1.500(17) ?
    C1 C2 . 1.53(2) ?
    C2 H2 . 1.0000 ?
    C2 C3 . 1.52(2) ?
    C3 H3A . 0.9900 ?
    C3 H3B . 0.9900 ?
loop_
    _geom_angle_atom_site_label_1
    _geom_angle_atom_site_label_2
    _geom_angle_atom_site_label_3
    _geom_angle_site_symmetry_1
    _geom_angle_site_symmetry_3
    _geom_angle
    _geom_angle_publ_flag
    Pd1 Cs1 Cs1 3_546 2_655 70.48(4) ?
    Pd1 Cs1 Cl2 3_546 3_547 65.76(6) ?
    Cl1 Cs1 Cs1 3_547 2_655 50.56(7) ?
    Cl1 Cs1 Cs1 4_557 2_655 54.04(6) ?
    Cl1 Cs1 Cs1 4_556 2_655 54.55(6) ?
    Cl1 Cs1 Cs1 3_546 2_655 51.09(7) ?
    Cl1 Cs1 Pd1 4_556 3_546 94.97(7) ?
    Cl1 Cs1 Pd1 4_557 3_546 116.25(7) ?
    Cl1 Cs1 Pd1 3_546 3_546 35.18(7) ?
    Cl1 Cs1 Pd1 3_547 3_546 60.77(7) ?
    Cl1 Cs1 Cl1 4_557 3_547 60.58(12) ?
    Cl1 Cs1 Cl1 4_557 4_556 78.11(9) ?
    Cl1 Cs1 Cl1 4_556 3_547 105.11(6) ?
    Cl1 Cs1 Cl1 4_557 3_546 105.13(6) ?
    Cl1 Cs1 Cl1 3_547 3_546 73.95(7) ?
    Cl1 Cs1 Cl1 4_556 3_546 59.79(11) ?
    Cl1 Cs1 Cl2 4_557 3_547 94.47(10) ?
    Cl1 Cs1 Cl2 3_547 3_547 50.97(8) ?
    Cl1 Cs1 Cl2 3_546 3_547 99.35(9) ?
    Cl1 Cs1 Cl2 4_556 3_547 154.03(9) ?
    Cl1 Cs1 C1 4_557 . 127.5(3) ?
    Cl1 Cs1 C1 4_556 . 87.0(3) ?
    Cl2 Cs1 Cs1 3_547 2_655 100.91(6) ?
    Cl2 Cs1 Cs1 3_546 2_655 102.14(7) ?
    Cl2 Cs1 Pd1 3_546 3_546 35.65(6) ?
    Cl2 Cs1 Cl1 3_546 4_557 151.89(9) ?
    Cl2 Cs1 Cl1 3_546 3_547 93.39(9) ?
    Cl2 Cs1 Cl1 3_546 3_546 53.58(9) ?
    Cl2 Cs1 Cl1 3_546 4_556 100.86(10) ?
    Cl2 Cs1 Cl2 3_546 3_547 74.06(8) ?
    Cl2 Cs1 C1 3_546 . 80.1(3) ?
    O2 Cs1 Cs1 . 2_655 129.96(19) ?
    O2 Cs1 Cs1 1_556 2_655 132.5(2) ?
    O2 Cs1 Pd1 1_556 3_546 124.7(2) ?
    O2 Cs1 Pd1 . 3_546 98.06(19) ?
    O2 Cs1 Cl1 1_556 4_557 82.3(2) ?
    O2 Cs1 Cl1 . 3_546 91.2(2) ?
    O2 Cs1 Cl1 . 4_556 79.5(2) ?
    O2 Cs1 Cl1 . 3_547 158.4(2) ?
    O2 Cs1 Cl1 1_556 3_546 159.9(2) ?
    O2 Cs1 Cl1 . 4_557 140.2(2) ?
    O2 Cs1 Cl1 1_556 3_547 94.5(2) ?
    O2 Cs1 Cl1 1_556 4_556 140.3(2) ?
    O2 Cs1 Cl2 1_556 3_546 112.3(2) ?
    O2 Cs1 Cl2 . 3_547 118.8(2) ?
    O2 Cs1 Cl2 . 3_546 65.0(2) ?
    O2 Cs1 Cl2 1_556 3_547 61.0(2) ?
    O2 Cs1 O2 1_556 . 94.8(3) ?
    O2 Cs1 O3 . . 60.9(3) ?
    O2 Cs1 O3 1_556 . 75.8(3) ?
    O2 Cs1 C1 . . 19.0(3) ?
    O2 Cs1 C1 1_556 . 78.0(3) ?
    O3 Cs1 Cs1 . 2_655 109.42(18) ?
    O3 Cs1 Pd1 . 3_546 153.60(18) ?
    O3 Cs1 Cl1 . 4_557 80.07(19) ?
    O3 Cs1 Cl1 . 3_546 123.52(19) ?
    O3 Cs1 Cl1 . 4_556 66.99(18) ?
    O3 Cs1 Cl1 . 3_547 140.51(19) ?
    O3 Cs1 Cl2 . 3_547 136.84(18) ?
    O3 Cs1 Cl2 . 3_546 125.87(19) ?
    O3 Cs1 C1 . . 48.1(3) ?
    C1 Cs1 Cs1 . 2_655 141.5(2) ?
    C1 Cs1 Pd1 . 3_546 115.0(2) ?
    C1 Cs1 Cl1 . 3_546 109.9(2) ?
    C1 Cs1 Cl1 . 3_547 167.2(3) ?
    C1 Cs1 Cl2 . 3_547 116.3(3) ?
    Cl1 Pd1 Cs1 . 3_556 69.20(10) ?
    Cl2 Pd1 Cs1 . 3_556 63.44(11) ?
    Cl2 Pd1 Cl1 . . 90.97(14) ?
    O1 Pd1 Cs1 . 3_556 120.7(3) ?
    O1 Pd1 Cl1 . . 92.5(3) ?
    O1 Pd1 Cl2 . . 175.4(3) ?
    O1 Pd1 N1 . . 83.7(4) ?
    N1 Pd1 Cs1 . 3_556 110.5(3) ?
    N1 Pd1 Cl1 . . 175.3(4) ?
    N1 Pd1 Cl2 . . 93.0(3) ?
    Cs1 Cl1 Cs1 4_456 3_557 119.79(11) ?
    Cs1 Cl1 Cs1 4_457 3_557 75.40(8) ?
    Cs1 Cl1 Cs1 3_557 3_556 73.95(7) ?
    Cs1 Cl1 Cs1 4_457 3_556 119.82(11) ?
    Cs1 Cl1 Cs1 4_456 3_556 74.36(8) ?
    Cs1 Cl1 Cs1 4_457 4_456 78.11(9) ?
    Pd1 Cl1 Cs1 . 3_556 75.62(10) ?
    Pd1 Cl1 Cs1 . 4_456 107.83(14) ?
    Pd1 Cl1 Cs1 . 4_457 164.55(15) ?
    Pd1 Cl1 Cs1 . 3_557 111.88(14) ?
    Cs1 Cl2 Cs1 3_556 3_557 74.06(8) ?
    Pd1 Cl2 Cs1 . 3_557 105.91(14) ?
    Pd1 Cl2 Cs1 . 3_556 80.92(12) ?
    C1 O1 Pd1 . . 116.2(9) ?
    Cs1 O2 Cs1 1_554 . 94.8(3) ?
    C1 O2 Cs1 . 1_554 145.3(10) ?
    C1 O2 Cs1 . . 105.8(9) ?
    Cs1 O3 H3 . . 124.3(19) ?
    C3 O3 Cs1 . . 110.7(8) ?
    C3 O3 H3 . . 101(2) ?
    Pd1 N1 H1A . . 109.2 ?
    Pd1 N1 H1B . . 109.2 ?
    H1A N1 H1B . . 107.9 ?
    C2 N1 Pd1 . . 111.9(9) ?
    C2 N1 H1A . . 109.2 ?
    C2 N1 H1B . . 109.2 ?
    O1 C1 Cs1 . . 101.0(8) ?
    O1 C1 C2 . . 117.5(13) ?
    O2 C1 Cs1 . . 55.1(8) ?
    O2 C1 O1 . . 123.8(15) ?
    O2 C1 C2 . . 118.7(14) ?
    C2 C1 Cs1 . . 114.9(9) ?
    N1 C2 C1 . . 110.5(13) ?
    N1 C2 H2 . . 108.0 ?
    N1 C2 C3 . . 111.1(12) ?
    C1 C2 H2 . . 108.0 ?
    C3 C2 C1 . . 111.0(13) ?
    C3 C2 H2 . . 108.0 ?
    O3 C3 C2 . . 108.4(14) ?
    O3 C3 H3A . . 110.0 ?
    O3 C3 H3B . . 110.0 ?
    C2 C3 H3A . . 110.0 ?
    C2 C3 H3B . . 110.0 ?
    H3A C3 H3B . . 108.4 ?
loop_
    _geom_hbond_atom_site_label_D
    _geom_hbond_atom_site_label_H
    _geom_hbond_atom_site_label_A
    _geom_hbond_site_symmetry_A
    _geom_hbond_distance_DH
    _geom_hbond_distance_HA
    _geom_hbond_distance_DA
    _geom_hbond_angle_DHA
    O3 H3 O1 4_556 0.907(12) 2.07(2) 2.750(14) 131(3)
    O3 H3 O2 4_556 0.907(12) 2.60(2) 3.479(15) 163(3)
    N1 H1A Cl2 1_554 0.91 2.62 3.471(13) 156.1
    N1 H1B Cl2 2_665 0.91 2.51 3.388(13) 163.3
    C2 H2 O3 1_554 1.00 2.58 3.255(19) 125.0
_shelx_hkl_file
;
   0   0   1 4519.85  336.97
   0   0  -1 3626.14  383.96
   0   0   1 4701.33  394.96
   0   0  -1 4886.41  337.97
   0   0  -1 4775.52  315.07
   0   0   1 4689.83  314.87
   0   0  -2  596.84   44.10
   0   0  -2  597.04   94.69
   0   0   2  518.05   42.20
   0   0  -2  742.93  208.68
   0   0  -3  161.78   70.69
   0   0  -3  174.58  159.98
   0   0  -3  157.88   20.00
   0   0  -4  164.28  203.38
   0   0  -4  242.38   28.10
   0   0  -4  300.97  104.19
  -1   0   0   -1.60    2.40
   1   0   0    4.20    3.70
  -1   0   1  449.86   35.50
  -1   0   1  511.25  116.19
  -1   0   1  630.04   62.99
   1   0  -1  499.95  120.09
  -1   0  -1  470.25  135.79
   1   0   1  512.25  133.79
   1   0   1  259.07   62.59
   1   0  -1  445.76   36.20
  -1   0  -1  417.26   70.29
  -1   0   2 2655.33  183.88
   1   0  -2 2590.44  184.18
  -1   0  -2 2644.04  181.88
  -1   0  -2 2596.34  233.58
   1   0  -2 2267.47  306.77
  -1   0  -2 2793.72  342.87
   1   0  -3   31.70   13.40
  -1   0  -3   31.00   10.20
  -1   0   3   28.70   10.60
  -1   0  -3   59.99  141.49
   1   0  -3   65.29  132.89
   1   0  -3    2.80   55.39
  -1   0  -3   -8.90   56.39
   1   0  -4  260.07  211.98
  -1   0  -4  391.26  114.99
   1   0  -4  297.47   35.40
  -1   0  -4  484.75  266.77
  -1   0  -5  -43.80   93.89
   2   0   0 1389.76   91.79
   2   0   0 1232.78   94.59
  -2   0   0 1298.37   94.29
   2   0  -1 1036.30   82.29
  -2   0  -1 1455.15  134.79
  -2   0   1  980.80  138.89
   2   0  -1 1198.28  141.39
   2   0   1 1296.07  127.49
  -2   0   1 1075.39   82.19
  -2   0  -1 1164.78  202.48
   2   0   1  989.50  181.08
  -2   0   2  470.35   40.70
   2   0  -2  481.45  155.78
  -2   0  -2  512.55  195.08
  -2   0  -2  288.47   89.39
   2   0  -2  475.15   41.90
   2   0  -3   94.39   19.40
  -2   0  -3   39.40   70.09
   2   0  -3   73.79  129.89
  -2   0  -3   74.99   12.70
  -2   0  -3  189.48  183.78
  -2   0  -4  128.59  198.98
   2   0  -4    6.00   16.50
  -2   0  -4   22.40   76.89
   2   0  -4    1.10  157.38
  -2   0  -5  221.58  130.89
   3   0   0   -2.70    8.90
  -3   0   0   -3.50   11.20
   3   0   0   -1.80    5.70
  -3   0   1 1519.25  166.78
  -3   0   1 1545.85  116.99
  -3   0  -1 1678.53  170.28
   3   0  -1 1627.64  117.79
  -3   0  -1 1432.86  214.38
  -3   0  -1 1688.73  115.09
   3   0   1 1477.75  197.78
  -3   0  -2 2178.78  228.88
   3   0  -2 2164.28  162.98
   3   0  -2 2370.36  273.47
  -3   0  -2 2101.89  317.37
  -3   0  -2 2306.67  158.68
   3   0   2 2228.88  344.07
   3   0  -3   47.80   17.50
  -3   0  -3   61.89  141.09
  -3   0  -3   -4.10   67.29
   3   0  -3   -7.40  111.89
  -3   0  -3   78.29   13.60
   3   0  -4   21.20  145.59
   3   0  -4    0.70   17.80
  -3   0  -4  -83.89  175.68
  -3   0  -4   21.10   78.89
  -3   0  -5   73.29  119.59
  -3   0  -6 -132.39  132.89
   4   0   0 1795.82  127.79
   4   0   0 1797.92  133.49
  -4   0   0 1870.31  133.79
   4   0   1  210.78   96.89
  -4   0  -1  205.18  116.59
  -4   0   1  379.26   88.69
  -4   0  -1  308.87   30.20
   4   0  -1  293.37   35.10
  -4   0  -2 2810.42  184.38
  -4   0  -2 2606.94  362.26
  -4   0  -2 1901.81  245.18
   4   0   2 2591.04  318.67
   4   0  -2 2625.74  189.08
  -4   0  -3  955.10  174.78
  -4   0  -3  568.54  253.97
  -4   0  -3  882.01   66.89
   4   0  -3  820.32   74.59
   4   0  -3 1116.69  260.97
   4   0  -4   57.79   23.70
   4   0  -4   90.09  173.38
  -4   0  -4 -134.19  161.78
  -4   0  -4    5.70   90.69
  -4   0  -5  399.66  152.88
  -4   0  -6  703.23  217.18
   5   0   0   -6.90   14.90
   5   0   0    5.90    7.90
  -5   0  -1   -7.70   60.29
   5   0   1  -43.00   71.29
  -5   0  -1  176.68  113.69
  -5   0  -2  -32.40  114.29
   5   0   2   13.60  111.39
   5   0  -2   58.99   18.00
  -5   0  -2   16.10   68.49
   5   0  -3 1225.68  248.18
  -5   0  -3  796.62   65.79
  -5   0  -3  726.83  280.27
  -5   0  -3  815.92  172.98
   5   0  -3  785.82   73.19
  -5   0  -4 2067.19  275.87
   5   0  -4 2003.60  157.78
  -5   0  -5  467.65  166.48
   6   0   0  450.65   47.80
   6   0   0  446.26   36.90
   6   0  -1  329.77   36.50
  -6   0  -1  132.69  109.09
   6   0  -1  252.67   36.20
  -6   0  -1  268.57   23.20
  -6   0  -2   27.80   81.49
   6   0   2  -31.20  115.39
   6   0  -2   22.40   16.30
  -6   0  -2   67.89  126.89
   6   0  -3  139.99   33.10
  -6   0  -3  104.59  180.68
  -6   0  -3  152.28  111.59
   6   0  -4  171.88   38.10
  -6   0  -4   51.79  107.49
  -6   0  -5 -109.09  106.09
   7   0   0   11.20    9.20
   7   0   0   -1.00   12.80
   7   0  -1   54.79   20.30
   7   0  -1   49.20   22.70
  -7   0  -1    5.80   99.59
   7   0  -2  202.88   34.00
  -7   0  -2  101.89  140.69
  -7   0  -2   70.99   93.09
   7   0   2   74.49  123.19
  -7   0  -3  897.61  314.67
   7   0  -3 1059.49   92.39
  -7   0  -3  752.92  187.68
   7   0  -4  809.32   81.09
  -7   0  -4  776.52  206.28
  -7   0  -5   93.69  138.69
   8   0   0  462.95   40.00
   8   0   0  584.24   54.49
   8   0  -1   20.50   23.00
  -8   0  -1   -5.00  109.49
   8   0  -1    9.90   17.40
  -8   0  -2  380.46  141.89
   8   0  -2  418.56   53.99
  -8   0  -2   69.69  143.09
  -8   0  -3  449.56  232.48
   8   0  -3  396.76   57.99
  -8   0  -3  325.27  145.79
  -8   0  -4  143.79  137.09
   8   0  -4   98.89   38.50
  -8   0  -5   13.70  142.99
  -9   0   0    6.50   90.49
   9   0   0  -11.10   20.40
   9   0  -1  939.11   81.39
   9   0  -1  964.90   87.89
  -9   0  -2 1963.90  301.87
   9   0  -2 1767.92  154.58
   9   0  -2 2060.39  157.78
  -9   0  -3  269.37  143.99
   9   0  -3  328.07   54.19
   9   0  -4   40.50   31.50
  -9   0  -4   49.60  125.99
  -9   0  -5   45.70  158.78
 -10   0  -1  145.09  145.89
  10   0  -1  327.67   43.40
  10   0  -1  373.06   57.09
  10   0  -2   73.09   32.80
 -10   0  -2   17.00  157.08
 -10   0  -2   88.49  113.19
  10   0  -2   10.80   22.70
 -10   0  -3   55.79  120.69
  10   0  -3   36.80   31.50
  10   0  -4  225.08   51.79
 -10   0  -4  238.18  180.58
  11   0   0   -2.10   19.20
 -11   0   0  -35.50  119.69
  11   0  -1  201.18   41.50
 -11   0  -1  -70.69  140.89
 -11   0  -2   65.89  112.89
  11   0  -2   83.49   38.00
 -11   0  -3   74.49  132.99
  11   0  -3   41.40   35.10
 -11   0  -4  114.39  168.58
  11   0  -4   17.30   38.60
  12   0  -1  567.24   78.49
 -12   0  -2  110.09  128.29
  12   0  -2   20.60   25.30
 -12   0  -3   54.89  142.29
  12   0  -3    6.50   32.90
  12   0  -4  105.89   50.69
 -12   0  -4  112.59  188.78
  13   0  -1   75.99   38.90
  13   0  -2  451.55   73.39
 -13   0  -2  260.37  163.28
  13   0  -3   -0.30   37.50
 -13   0  -3   31.40  152.08
  14   0  -2  159.48   46.50
 -14   0  -2  176.48  164.68
  14   0  -3   65.79   38.90
 -15   0  -1   10.90  134.99
   0  -1   0    1.00    1.70
   0   1   0   17.20   17.20
   0   1   0   -1.50    1.10
   0  -1   0   -5.30   10.40
   0  -1   1    7.40   25.20
   0  -1   1   21.00   85.09
   0   1   1   21.10   31.70
   0  -1   1   13.20    4.10
   0   1   1   31.10   73.79
   0  -1  -1    2.70    7.20
   0   1   1    7.70    6.40
   0  -1  -1    8.70   33.30
   0   1  -1  -47.50   76.69
   0   1  -1   13.30   27.30
   0   1  -1   11.50    4.60
   0  -1  -1   -9.50   75.79
   0   1  -2  467.65   32.40
   0  -1  -2  425.26   84.79
   0  -1  -2  397.16   35.40
   0   1  -2  605.34   88.79
   0   1   2  354.46   32.70
   0  -1  -2  271.07  149.49
   0   1  -2  327.47  168.08
   0  -1   2  386.06   30.90
   0  -1  -3  558.34  222.48
   0   1  -3  434.16   37.20
   0   1  -3  583.84  223.78
   0   1  -3  564.04  108.69
   0  -1  -3  529.25  110.29
   0  -1  -3  460.55   41.10
   0   1  -4 3026.30  277.97
   0   1  -4 2345.47  507.35
   0  -1  -4 2470.55  192.18
   0  -1  -4 2625.34  519.45
   0  -1  -4 3222.98  293.47
   1   1   0  224.98   19.20
   1  -1   0  263.27   19.20
  -1   1   0  406.36   70.99
  -1  -1   0  214.78   19.00
   1   1  -1  203.28   20.60
  -1   1   1  178.88   44.20
   1  -1   1   90.29   42.60
   1  -1   1  263.47  116.59
  -1  -1  -1  184.48   58.29
  -1   1   1  201.48   83.79
  -1  -1  -1  348.27  108.79
   1   1  -1  251.87   98.09
  -1   1   1  192.98   20.80
  -1  -1   1  232.68   95.79
  -1  -1   1  336.17   46.60
  -1   1  -1  244.98  122.89
   1  -1  -1  187.98   21.30
  -1   1  -1  218.88   16.10
  -1   1  -1  187.08   50.89
   1   1   1  309.07  110.89
  -1  -1   1  248.38   20.70
   1   1   1  206.98   49.50
   1  -1  -1  260.27   48.10
   1  -1  -1  241.58   90.99
   1   1  -2 1034.80  226.88
   1   1  -2  914.11   66.09
  -1  -1  -2  989.10  235.88
  -1   1   2  864.41   66.89
  -1  -1  -2  857.31   65.79
  -1  -1  -2  742.03  122.19
  -1   1  -2  683.73  218.78
  -1   1  -2 1335.27  125.29
  -1   1  -2  881.51   61.99
   1  -1  -2 1018.60  112.79
   1  -1  -2  701.73  191.48
  -1  -1   2  856.31   65.39
   1  -1  -2  807.62   67.59
   1   1  -3  500.05   40.90
  -1   1   3  443.06   39.80
  -1  -1  -3  648.04  125.39
  -1  -1  -3  519.75   40.90
  -1  -1  -3  478.35  218.48
   1   1  -3  339.87  186.68
  -1   1  -3  532.25  107.99
   1  -1  -3  409.06  191.88
  -1   1  -3  528.35  227.78
   1  -1  -3  412.76   97.79
  -1  -1   3  439.76   38.40
  -1   1  -3  457.75   35.20
   1  -1  -3  438.76   42.50
  -1  -1  -4  191.88   24.80
  -1  -1  -4  -44.00  176.88
   1   1  -4  128.99  181.48
  -1  -1  -4  107.99   86.69
   1   1  -4  160.88   22.80
   1  -1  -4  -14.40  163.28
   1  -1  -4  168.48   27.10
  -1   1  -4  234.88   97.59
  -1   1  -4  -25.50  162.38
  -1  -1  -5   27.30  107.69
  -1   1  -5  114.09  114.69
   2  -1   0 2092.69  146.59
  -2   1   0 1984.00  146.19
  -2  -1   0 1989.90  146.29
   2   1   0 2145.89  145.39
  -2  -1   0 2188.28  145.39
   2   1   0 2025.20  146.59
  -2   1   1 1251.77   97.99
   2   1  -1 1526.05  158.18
   2  -1   1 1415.36  194.98
  -2  -1  -1 1223.78  187.28
   2   1  -1 1283.37   97.69
  -2   1   1 1220.08  150.48
   2  -1   1 1331.67  135.99
  -2   1  -1 1401.66   94.99
   2  -1  -1 1288.67   98.49
  -2  -1   1 1099.09  150.08
  -2   1  -1 1310.17  204.28
   2  -1  -1 1761.12  163.58
   2   1   1 1457.65  135.89
  -2  -1   1 1332.87   97.59
  -2   1  -1 1436.46  140.39
   2   1   1 1364.56  175.48
   2   1  -2  948.51  208.38
  -2  -1  -2  766.72  222.98
   2   1  -2  817.92   63.59
  -2   1   2  829.32   63.89
  -2  -1  -2  619.34  121.19
   2  -1  -2  786.02   64.19
  -2   1  -2  788.62   57.59
  -2   1  -2  746.23  123.79
  -2   1  -2  801.62   57.39
  -2  -1   2  778.72   62.79
   2  -1  -2 1074.09  213.48
  -2   1  -2  955.70  251.57
   2   1   2 1035.00  236.68
   2   1  -3  950.90   72.79
  -2  -1  -3  965.90   70.49
  -2  -1  -3  766.62  268.67
   2   1  -3 1093.29  274.47
  -2  -1  -3 1091.09  168.28
  -2   1  -3  923.41  149.59
  -2   1  -3  931.71  298.87
  -2  -1   3  855.81   70.89
   2  -1  -3  915.91   74.49
   2  -1  -3 1017.80  264.07
  -2   1  -3  904.31   63.89
  -2   1  -3  872.31   63.89
   2   1  -4  373.86   37.30
  -2  -1  -4  274.97  112.49
  -2  -1  -4  348.27  247.98
   2   1  -4  309.37  211.08
   2  -1  -4  436.56  229.58
  -2   1  -4  326.97  269.47
   2  -1  -4  265.97   38.40
  -2   1  -4  394.16  122.79
  -2  -1  -5   40.10  115.79
  -2   1  -5 -147.09   94.29
  -2  -1  -6   48.40  143.89
  -3  -1   0   16.50    7.90
  -3   1   0   22.10   12.70
   3  -1   0   17.60   10.70
   3   1   0   19.80   11.10
  -3  -1   0   21.90   12.60
   3   1   0   22.30    9.50
   3  -1   1  705.63   56.09
  -3   1   1  848.52  115.19
  -3  -1  -1  858.11  163.58
   3  -1   1  787.12  167.58
   3   1  -1  758.22   60.09
  -3  -1  -1  700.93  118.39
  -3   1   1  738.93   59.09
  -3  -1   1  727.33   58.49
   3   1   1  790.12  140.99
  -3  -1   1  647.44  107.09
  -3   1  -1  717.83  116.59
  -3   1  -1  747.83   56.69
   3  -1  -1  738.13   60.49
  -3   1  -1  703.13  171.18
   3   1  -2  282.37  119.79
  -3  -1  -2  267.67  163.08
   3   1  -2  289.97   31.90
  -3  -1  -2  296.57   97.49
   3   1   2  316.07  152.18
   3  -1  -2  286.87   35.10
   3  -1  -2  316.67  128.39
  -3   1  -2  273.87   25.70
  -3   1  -2  345.67  178.78
  -3   1  -2  341.67   91.49
   3   1  -3  354.46  166.78
   3   1  -3  345.17   39.80
  -3  -1  -3  259.77  197.58
  -3  -1  -3  375.56  114.09
  -3  -1  -3  361.56   32.90
  -3   1  -3  341.47  104.19
  -3   1  -3  320.97   27.10
  -3   1  -3  328.97  216.58
   3  -1  -3  335.57   40.90
   3  -1  -3  476.15  187.18
  -3   1  -3  344.77   27.10
   3   1  -4  428.16   46.40
   3   1  -4  633.64  255.27
  -3  -1  -4  490.65  143.39
  -3  -1  -4  500.25  294.57
   3  -1  -4  455.95  223.78
  -3   1  -4  388.76  126.09
   3  -1  -4  451.35   52.39
  -3   1  -4  665.63  317.57
  -3  -1  -5  376.76  151.48
  -3   1  -5  286.47  139.39
  -3  -1  -6  540.65  215.38
  -3   1  -6  497.85  192.48
   4   1   0  451.85   45.60
   4  -1   0  523.85   44.70
  -4  -1   0  456.65   44.90
   4   1   0  562.64   41.70
  -4   1   0  484.55   44.10
  -4  -1   0  537.75   41.20
   4  -1   1  302.97  123.89
  -4  -1  -1  645.84   50.69
   4   1  -1  646.14   53.89
   4  -1   1  583.04   48.90
  -4   1   1  925.01  123.09
  -4  -1  -1  530.25  140.39
  -4   1  -1  605.54   49.60
   4  -1  -1  538.65   52.99
  -4  -1   1  576.44   95.99
  -4   1  -1  430.76  148.49
  -4  -1  -2 2466.95  255.57
  -4  -1  -2 2308.27  337.17
  -4  -1  -2 2563.14  178.78
   4   1  -2 3320.57  292.27
   4   1  -2 2504.25  182.08
  -4   1  -2 2463.35  351.06
  -4   1  -2 2148.78  244.08
   4  -1  -2 2464.35  182.78
  -4   1  -2 2603.94  176.88
   4   1   2 1693.13  281.47
  -4  -1  -3  466.95  232.98
  -4  -1  -3  257.17  114.79
   4   1  -3  487.95  176.48
   4   1  -3  539.65   48.60
  -4  -1  -3  456.95   42.50
  -4   1  -3  213.58  195.68
   4  -1  -3  537.85  186.78
  -4   1  -3  493.45  129.59
  -4   1  -3  472.45   38.40
   4  -1  -3  430.86   48.30
   4   1  -4  168.88   32.50
  -4  -1  -4  320.87  253.37
   4   1  -4  257.77  183.08
  -4  -1  -4  247.58  128.39
   4  -1  -4  169.88  180.28
  -4   1  -4  188.28  229.28
   4  -1  -4  221.78   36.40
  -4   1  -4  182.48  110.29
  -4  -1  -5  227.88  135.49
  -4   1  -5  130.99  126.49
  -4  -1  -6   10.90  138.49
  -4   1  -6   56.09  147.49
   5   1   0 5250.27  398.96
   5  -1   0 5854.61  399.86
   5   1   0 5653.03  394.36
   5  -1   0 5954.70  391.36
  -5  -1  -1 1565.24  216.18
   5  -1   1 1627.74  123.19
   5   1  -1 1859.61  128.69
   5   1  -1 1754.42  127.69
  -5  -1  -1 1584.34  120.59
   5  -1  -1 1562.34  126.89
  -5   1  -1 1540.55  249.18
   5   1  -2  101.99   24.00
   5  -1   2  -10.60  123.49
  -5  -1  -2   32.70  123.69
  -5  -1  -2   56.19   75.29
  -5   1  -2   95.49   75.09
  -5   1  -2   -3.70  127.19
   5  -1  -2   67.29   22.40
  -5   1  -2   81.79   18.20
   5   1   2   46.50  113.39
   5   1  -3  198.68  136.99
   5   1  -3  169.58   30.90
  -5  -1  -3  301.77  203.78
  -5  -1  -3  173.28  105.39
   5  -1  -3  169.98  138.39
  -5   1  -3  151.48   22.20
   5  -1  -3  165.78   32.30
  -5   1  -3  144.49  101.69
  -5   1  -3  -31.10  149.79
  -5  -1  -4  318.47  141.39
   5   1  -4  228.68   38.20
  -5   1  -4  212.98  124.29
   5  -1  -4  221.18   38.70
  -5  -1  -5  183.98  146.69
  -5   1  -5   33.60  112.59
   6   1   0   -8.60   17.40
   6  -1   0    4.30    6.60
   6   1   0   -3.60    9.70
   6  -1   0   -7.10   17.20
   6  -1   1  378.96   39.60
   6   1  -1  302.07   38.90
   6   1  -1  398.96   44.10
  -6  -1  -1  424.56   33.40
  -6  -1  -1  261.27  120.79
   6  -1  -1  363.36   40.80
  -6   1  -1  228.28  130.29
   6  -1   2  -70.49  118.09
   6   1  -2  282.47   38.40
  -6  -1  -2  178.78  101.69
  -6  -1  -2  101.59  140.09
   6   1   2  -18.30   99.79
   6  -1  -2  282.27   39.40
  -6   1  -2  147.09  142.19
  -6   1  -2  344.27  116.19
  -6  -1  -3  446.86  149.39
   6   1  -3  509.05   61.19
  -6  -1  -3  494.25  261.07
  -6   1  -3  440.66  145.09
  -6   1  -3  419.96  241.78
   6  -1  -3  577.54   59.09
  -6  -1  -4   35.60  106.19
   6   1  -4   60.59   26.80
  -6   1  -4  170.68  121.49
   6  -1  -4   98.79   34.60
  -6  -1  -5  206.88  153.38
  -6   1  -5  175.68  145.39
   7  -1   0 1428.66  117.59
   7  -1   0 1467.25  104.79
   7   1   0 1546.85  109.39
   7   1   0 1457.15  118.39
   7   1  -1 1335.27  109.49
  -7  -1  -1 1428.46   97.79
   7  -1   1 1337.57  106.99
   7   1  -1 1265.77  106.59
   7  -1  -1 1314.17  110.69
  -7  -1  -2  204.78  156.98
   7   1  -2  248.88   44.50
   7   1  -2  274.07   40.10
  -7  -1  -2  170.88  105.59
   7  -1  -2  351.96   46.00
  -7   1  -2  426.76  129.59
  -7   1  -2  226.58  161.38
   7   1   2  -21.10   87.89
   7   1  -3   28.20   23.30
  -7  -1  -3  -59.99  167.98
  -7  -1  -3   79.19  104.19
   7  -1  -3    5.70   22.40
  -7   1  -3   68.89  157.68
  -7   1  -3   24.20   94.09
  -7  -1  -4  193.28  136.29
   7   1  -4  234.68   43.60
  -7   1  -4  334.07  151.48
   7  -1  -4  236.78   45.40
  -7  -1  -5  144.69  148.79
  -7   1  -5  116.89  153.48
   8  -1   0  748.43   60.99
   8   1   0  933.71   80.49
   8   1   0  939.61   68.09
   8  -1   0  998.50   78.99
   8   1  -1  554.54   58.59
  -8  -1  -1  736.93   46.90
   8   1  -1  453.35   64.49
   8  -1   1  556.74   60.79
   8  -1  -1  594.24   57.89
   8  -1  -1  613.24   66.49
   8   1  -2  932.61   78.69
  -8  -1  -2  738.03  176.88
  -8  -1  -2  360.86  183.08
   8   1  -2  907.51   80.29
  -8   1  -2  816.62  182.28
  -8   1  -2  199.48  179.08
   8  -1  -2  845.42   74.79
  -8   1  -2  682.13   57.39
  -8  -1  -3   93.99  191.28
   8   1  -3   73.29   29.80
   8   1  -3   75.29   37.90
  -8  -1  -3   44.10  117.59
  -8   1  -3  -39.30   97.59
  -8   1  -3    9.10  160.98
   8  -1  -3   94.49   33.30
   8   1  -4  138.59   38.30
  -8  -1  -4  -49.90  110.49
  -8   1  -4  154.78  132.49
   8  -1  -4  117.49   39.10
  -8  -1  -5   31.60  160.48
  -8   1  -5   66.49  158.98
  -9  -1   0   26.30   86.59
  -9   1   0   73.49  108.29
   9  -1   1  106.09   31.00
   9   1  -1  156.48   29.70
   9   1  -1  126.99   34.70
  -9  -1  -1   49.70  117.79
  -9   1  -1   67.39  133.39
   9  -1  -1  127.59   26.90
   9  -1  -1   92.09   32.40
  -9  -1  -2  481.95  207.48
  -9  -1  -2  873.81  201.18
   9   1  -2 1005.70   92.19
   9   1  -2 1051.69   92.99
  -9   1  -2  459.45  225.88
  -9   1  -2  837.32  195.38
   9  -1  -2 1110.69   94.89
   9   1  -3  374.56   57.69
  -9  -1  -3  429.76  160.08
   9  -1  -3  403.96   61.39
  -9   1  -3  346.67  155.58
  -9  -1  -4  114.19  144.79
   9   1  -4   11.10   29.10
  -9   1  -4  -42.80  119.79
   9  -1  -4   41.20   36.40
  -9  -1  -5  169.28  162.18
  -9   1  -5  151.58  164.58
  10   1   0   67.49   27.20
 -10   1   0   29.00  114.99
 -10  -1   0   16.50   97.89
  10  -1   0  127.69   36.30
  10   1  -1  284.87   40.10
 -10  -1  -1  -25.10  115.39
  10   1  -1  375.96   55.09
  10  -1  -1  195.68   32.70
 -10   1  -1  -76.99  126.29
  10  -1  -1  267.37   45.90
 -10  -1  -2  -17.90  105.79
  10   1  -2    1.00   26.70
 -10  -1  -2  -40.10  139.19
  10   1  -2   35.80   29.40
  10  -1  -2   39.10   27.80
 -10   1  -2  -12.90   96.29
 -10   1  -2   53.49  173.08
  10  -1  -2  -27.30   25.00
  10   1  -3  503.55   71.29
 -10  -1  -3  506.75  192.28
  10  -1  -3  561.94   74.19
 -10   1  -3  334.67  165.38
 -10  -1  -4  414.56  190.08
  10   1  -4  339.97   61.29
 -10   1  -4  422.86  194.88
  10  -1  -4  403.86   66.89
  11  -1   0  146.39   39.70
 -11   1   0   70.29  131.79
  11   1  -1  738.43   76.29
  11  -1  -1  618.44   81.49
  11   1  -2  237.58   51.29
 -11  -1  -2  315.57  148.39
 -11   1  -2  262.87  147.29
  11  -1  -2  281.77   54.79
  11   1  -3   28.80   34.20
 -11  -1  -3   -0.50  120.89
 -11   1  -3   71.29  121.59
  11  -1  -3   25.40   33.80
 -11  -1  -4  113.39  166.38
  11   1  -4  -16.00   35.60
 -11   1  -4  106.19  149.88
  11  -1  -4  -36.20   36.50
  12  -1   0   85.49   35.50
  12   1  -1  -11.40   29.70
  12  -1  -1   27.50   33.50
 -12  -1  -2  -11.80  106.99
  12   1  -2   49.10   30.40
 -12   1  -2   -8.40  113.79
  12  -1  -2   54.89   36.90
  12   1  -3  501.75   71.29
 -12  -1  -3  344.37  181.98
  12  -1  -3  377.76   67.99
 -12   1  -3  286.37  170.98
  12   1  -4  500.15   80.19
 -12   1  -4  391.66  206.08
  12  -1  -4  465.05   77.69
  13  -1   0  971.20  102.39
  13  -1  -1   45.90   32.50
  13   1  -2  278.57   60.49
 -13  -1  -2  154.58  153.88
  13  -1  -2  292.37   59.59
 -13   1  -2  103.29  146.49
  13   1  -3   87.19   46.80
 -13  -1  -3  166.48  177.18
 -13   1  -3  187.28  177.28
  13  -1  -3  118.29   47.10
  14  -1  -1  367.16   69.19
 -14  -1  -2  482.25  207.58
 -14   1  -2   78.39  147.49
  14  -1  -2  441.36   77.69
  14  -1  -3  152.48   55.69
 -15  -1  -1   63.49  149.59
 -15   1  -1   49.10  155.88
  15  -1  -2    6.20   33.50
   0   2   0 1629.14  144.99
   0  -2   0 1533.05  143.19
   0   2   0 1310.27  102.89
   0  -2   0 1474.95  103.09
   0   2  -1  481.35  143.49
   0  -2  -1  418.26  115.19
   0  -2  -1  406.46   34.00
   0  -2   1  371.86   49.50
   0   2   1  382.86   32.70
   0  -2   1  442.96  136.09
   0  -2   1  408.96   29.80
   0   2  -1  456.05   50.99
   0   2   1  570.34  119.99
   0  -2   2   61.09    8.00
   0  -2  -2  112.79  120.59
   0   2  -2  119.19  137.29
   0  -2  -2   78.19   55.79
   0  -2  -2   80.69   14.70
   0   2  -2   74.99   41.00
   0  -2  -3   84.79   18.60
   0  -2  -3  148.99   73.09
   0   2  -3  158.98   66.19
   0  -2  -3   13.60  125.69
   0   2  -3  121.29  156.58
   0  -2  -4   16.90   16.90
   0  -2  -4  -41.30   63.79
   0  -2  -4  -84.09  133.89
   0   2  -4  -11.80  159.08
   0  -2  -5  -17.60   93.59
  -1  -2   0  266.17   29.50
   1  -2   0  551.14  110.29
   1  -2   0  283.27   24.10
  -1   2   0  423.06  104.39
   1   2   0  266.07   23.60
  -1  -2   0  270.97   41.70
  -1  -2   0  266.67   24.60
  -1   2   0  241.78   22.10
   1  -2   0  245.88   22.50
  -1   2   1  874.81   91.99
  -1   2   1  811.92   65.49
   1   2  -1  986.70  168.98
   1  -2   1  884.91   60.89
   1   2  -1  899.61   71.99
  -1  -2  -1  634.34  144.59
   1  -2   1 1021.50  195.08
  -1   2   1  846.52  128.09
  -1  -2  -1  670.93  102.99
   1   2   1 1053.79  167.98
  -1   2  -1  708.63   88.09
   1  -2  -1  974.20   89.79
   1  -2  -1 1009.20  136.39
  -1   2  -1 1195.98  209.98
  -1   2  -1  868.01   60.69
  -1  -2   1  934.01   64.19
   1   2   1  881.41  102.99
  -1  -2   1  904.21  148.59
   1  -2  -1  896.81   66.49
  -1  -2  -2 1378.86  272.27
   1   2  -2 1578.64  244.18
  -1  -2  -2 1460.25  104.09
  -1  -2  -2 1129.19  152.48
  -1   2   2 1367.46  103.89
   1   2  -2 1416.06  101.69
   1  -2  -2 1654.13  153.28
  -1   2  -2 1239.28  138.89
   1  -2  -2 1590.84  233.48
   1  -2  -2 1477.35  105.49
  -1  -2   2 1375.66  101.29
  -1   2  -2 1693.33  313.87
   1   2  -3  993.90   75.99
  -1  -2  -3 1153.98  171.78
  -1  -2  -3 1037.50  289.47
   1   2  -3  850.41  260.37
  -1  -2  -3 1124.49   80.69
  -1   2  -3 1114.49  140.29
   1  -2  -3  941.31   80.79
  -1  -2   3  951.60   74.79
   1  -2  -3 1157.78  283.87
   1  -2  -3 1386.46  154.78
  -1   2  -3  953.10  294.47
  -1  -2  -4  -26.20   69.49
   1   2  -4  153.58  187.48
  -1  -2  -4    6.70   15.60
  -1  -2  -4  168.58  191.58
   1  -2  -4   -4.50   16.80
   1  -2  -4  -15.70  133.89
  -1   2  -4  -63.39   66.89
   1  -2  -4    7.60   68.59
  -1   2  -4   40.30  181.88
  -1  -2  -5  455.35  156.28
   2   2   0  608.94   47.50
  -2  -2   0  603.54   46.90
   2  -2   0  557.64   46.90
  -2   2   0  601.84   46.90
  -2   2   1 4446.85  308.07
  -2  -2  -1 4004.40  323.47
  -2   2   1 3949.70  281.67
   2   2  -1 4090.79  280.87
  -2   2   1 4200.58  342.07
   2  -2   1 3048.90  374.96
   2  -2   1 4028.40  277.57
   2  -2   1 3611.24  310.77
   2   2  -1 4243.88  286.77
   2   2  -1 4222.78  337.87
  -2  -2  -1 4058.49  361.86
   2  -2  -1 3972.50  281.97
  -2   2  -1 3764.02  312.07
  -2  -2   1 4144.39  280.67
  -2   2  -1 4051.29  277.67
  -2   2  -1 4292.17  405.16
   2   2   1 4387.16  352.36
  -2  -2   1 3700.43  345.17
   2   2  -2  498.05   43.50
   2   2  -2  376.16  148.89
  -2  -2  -2  528.35  184.88
  -2  -2  -2  470.05  101.39
   2   2   2  321.57  152.38
   2  -2  -2  542.05   46.50
  -2   2  -2  318.77  180.68
  -2   2  -2  499.85   95.39
  -2  -2   2  530.55   43.10
   2  -2  -2  669.43  174.68
   2   2  -3  417.86   37.30
  -2  -2  -3  438.46   38.30
  -2  -2  -3  421.46  206.08
   2   2  -3  330.77  177.78
  -2  -2  -3  407.86  114.49
   2  -2  -3  326.37   41.30
  -2   2  -3  375.66   96.99
  -2   2  -3  377.36  221.38
   2  -2  -3  537.85  203.18
  -2  -2   3  334.77   35.00
  -2  -2  -4  867.71  324.67
   2   2  -4  911.51   72.29
  -2  -2  -4  904.51   73.79
   2   2  -4  818.72  296.77
  -2  -2  -4  903.41  182.08
   2  -2  -4  894.71   78.39
  -2   2  -4  843.32  156.58
   2  -2  -4 1084.19  321.57
  -2   2  -4  740.23  332.37
  -2  -2  -5  784.42  198.88
  -2   2  -5  854.21  183.48
  -2  -2  -6   22.70  137.59
  -3  -2   0 4028.40  275.07
   3   2   0 3739.33  274.87
  -3   2   0 4281.97  358.96
   3  -2   0 3803.82  275.87
  -3  -2   0 3897.21  276.07
  -3   2   0 4061.99  275.97
  -3  -2  -1 3704.23  319.37
   3   2  -1 4166.98  270.57
  -3  -2  -1 3677.13  347.77
   3   2  -1 3916.71  274.17
  -3   2   1 3929.81  270.67
   3  -2   1 3817.02  266.57
   3   2   1 3693.23  317.57
  -3   2  -1 3796.12  313.57
  -3  -2   1 3495.25  319.37
  -3   2  -1 3903.01  266.87
  -3   2  -1 3692.83  390.96
  -3  -2   1 3792.02  269.37
   3  -2  -1 3857.71  270.87
  -3   2  -1 3858.01  267.67
  -3  -2  -2  260.47  163.78
   3   2  -2  281.97   35.10
   3   2  -2  324.27  131.99
  -3  -2  -2  207.58   89.19
  -3   2  -2  311.87   26.20
  -3  -2   2  348.37   32.80
   3  -2  -2  710.13  170.58
  -3   2  -2  180.98   77.79
   3   2   2  467.35  158.98
  -3   2  -2  387.06  192.58
   3  -2  -2  320.47   35.50
   3   2  -3  792.12   68.69
  -3  -2  -3  715.13  262.87
  -3  -2  -3  869.91   67.49
  -3  -2  -3  754.32  158.18
   3   2  -3  792.12  232.88
  -3   2  -3  858.81  301.27
   3  -2  -3  894.61   72.79
   3  -2  -3  778.42  228.98
  -3   2  -3  794.02  145.69
  -3  -2  -4   93.09   22.10
  -3  -2  -4  132.79  198.38
  -3  -2  -4  155.68  105.69
   3   2  -4  125.79  171.48
   3   2  -4  100.39   23.80
  -3   2  -4  202.28  100.19
   3  -2  -4   87.09  176.98
   3  -2  -4  122.59   28.60
  -3   2  -4   25.90  189.68
  -3  -2  -5  111.29  122.69
  -3   2  -5  -11.50  104.19
  -3  -2  -6   51.69  151.18
  -4   2   0  535.55  144.09
   4   2   0  821.42   63.29
   4  -2   0  811.82   65.99
  -4  -2   0  837.32   62.79
  -4   2   0  818.72   65.49
  -4  -2   0  793.22   66.99
  -4  -2  -1  748.03   60.89
   4   2  -1  734.63   62.59
  -4  -2  -1  650.63  141.29
   4  -2   1  751.72   59.09
   4  -2   1  433.96  149.69
   4   2  -1  793.62   65.39
  -4   2  -1  728.43   55.59
   4  -2  -1  767.32   63.89
  -4   2  -1  795.52   59.09
  -4   2  -1  617.24  186.98
  -4  -2   1  655.13  101.59
   4   2  -2 1091.29   88.39
   4   2  -2 1287.97  176.98
  -4  -2  -2 1067.49  251.47
  -4  -2  -2 1093.89  178.98
   4  -2  -2 1107.59   90.19
  -4   2  -2 1087.19  166.48
  -4   2  -2 1103.49   82.49
  -4   2  -2 1096.09  277.87
   4   2   2 1189.38  227.38
   4   2  -3  512.05   54.19
   4   2  -3  627.14  206.08
  -4  -2  -3  670.33  162.68
  -4  -2  -3  276.87  200.58
  -4   2  -3  567.74   42.60
   4  -2  -3  543.65   58.19
  -4   2  -3  601.64   42.40
   4  -2  -3  983.40  242.78
  -4   2  -3  558.94  133.49
  -4   2  -3  441.16  262.07
  -4  -2  -4  109.09  108.69
  -4  -2  -4  230.68  218.38
   4   2  -4   86.09  154.08
   4   2  -4   95.89   25.40
  -4   2  -4  119.39   96.39
   4  -2  -4  106.79   31.80
  -4   2  -4   89.09  204.58
   4  -2  -4  108.09  172.18
  -4  -2  -5   20.50  106.69
  -4   2  -5   56.39  110.09
   5   2   0 1961.50  135.99
  -5  -2   0 1830.92  134.69
   5  -2   0 1776.52  138.29
  -5  -2  -1  541.75  133.09
  -5  -2  -1  840.92   57.79
   5  -2   1  671.33   56.09
   5   2  -1  677.73   58.99
   5   2  -1  674.43   60.39
  -5  -2   1  650.83  101.19
  -5   2  -1  445.06  171.98
   5  -2  -1  629.74   60.99
  -5   2  -1  610.94   48.10
  -5  -2  -2   26.00   69.09
  -5  -2  -2   55.29  109.19
   5   2  -2   29.00   23.70
   5   2  -2   50.89   19.20
   5   2   2   39.10  100.09
   5  -2  -2   65.49   21.90
  -5   2  -2  -53.69  111.39
  -5   2  -2   75.79   79.49
  -5   2  -2   42.60   14.90
   5   2  -3  343.67   44.20
  -5  -2  -3  307.97  199.68
   5   2  -3  311.87  145.59
  -5  -2  -3  199.58  111.69
  -5   2  -3  362.56   32.40
   5  -2  -3  404.66   50.89
  -5   2  -3  464.05  129.59
  -5   2  -3   34.70  176.18
  -5  -2  -4  478.25  159.48
   5   2  -4  322.67   46.70
  -5   2  -4  388.06  145.49
   5  -2  -4  444.06   57.29
  -5  -2  -5  198.38  145.29
  -5   2  -5   83.29  111.19
   6  -2   0   17.70    5.80
  -6   2   0  -41.80   90.09
  -6  -2   0    2.80   10.00
   6   2   0    2.10   12.60
   6  -2   0   23.00   18.70
   6   2  -1 2835.22  212.68
   6   2  -1 2859.21  211.88
   6  -2   1 2739.83  208.28
  -6  -2  -1 2984.40  205.58
  -6  -2   1 3327.87  265.07
   6  -2  -1 2685.73  212.38
   6   2  -2 1545.25  119.79
  -6  -2  -2 1471.95  300.07
   6   2  -2 1544.45  126.79
  -6   2  -2  843.12  261.77
   6  -2  -2 1570.54  121.49
  -6   2  -2 1447.06  200.28
   6   2  -3  369.36   47.30
   6   2  -3  190.48   49.50
  -6  -2  -3  395.96  144.79
  -6  -2  -3  408.26  230.28
   6  -2  -3  321.87   48.10
  -6   2  -3  403.26  133.19
  -6   2  -3  362.46  244.38
  -6  -2  -4   75.89  111.29
   6   2  -4   46.00   27.10
   6  -2  -4   28.10   26.10
  -6   2  -4    0.90   92.49
  -6  -2  -5   69.09  136.89
  -6   2  -5  141.89  140.39
   7  -2   0  563.94   50.89
  -7   2   0  302.07  127.29
   7   2   0  465.05   44.50
  -7  -2  -1  295.97   31.50
   7   2  -1  313.97   42.10
   7   2  -1  378.46   47.70
   7  -2   1  442.26   41.80
  -7  -2  -1   87.69  104.29
   7  -2  -1  375.66   48.40
  -7   2  -1  212.58  146.39
   7   2  -2  208.88   37.30
  -7  -2  -2  166.48  108.19
  -7  -2  -2  139.29  143.29
   7  -2  -2  185.28   34.60
  -7   2  -2  171.18   23.80
  -7   2  -2   57.69  141.09
  -7   2  -2   67.49   90.99
  -7  -2  -3 1173.08  343.77
   7   2  -3 1361.46  107.49
  -7  -2  -3 1175.58  234.08
  -7   2  -3 1372.86  231.98
   7  -2  -3 1232.88  107.49
  -7   2  -3  465.95  267.87
  -7  -2  -4  296.17  155.38
   7   2  -4  248.88   44.30
  -7   2  -4  350.66  154.68
   7  -2  -4  213.28   45.50
  -7  -2  -5  173.78  167.78
  -7   2  -5   79.09  142.49
   8   2   0  209.28   29.20
  -8   2   0   51.69  103.49
   8  -2   0  258.37   40.40
   8  -2   1   72.39   23.90
   8   2  -1   43.60   25.40
   8   2  -1   78.59   24.20
  -8  -2  -1  -33.80   87.39
  -8  -2  -1   65.89   15.50
  -8   2  -1    2.30  109.29
   8  -2  -1   50.69   25.90
  -8  -2  -2  193.98  114.19
   8  -2   2   72.39  167.38
   8   2  -2  292.37   45.10
   8   2  -2  289.67   47.30
  -8  -2  -2   65.89  129.39
   8  -2  -2  163.88   38.70
  -8   2  -2  208.78   21.50
  -8   2  -2   69.69  143.59
  -8   2  -2   37.60   89.99
  -8  -2  -3  169.68  138.99
  -8  -2  -3  219.68  193.98
   8   2  -3  141.99   45.70
   8   2  -3  266.47   45.90
   8  -2  -3  250.87   45.60
  -8   2  -3  147.59  193.68
  -8   2  -3  233.38  132.79
  -8   2  -3  193.18   35.10
  -8  -2  -4  618.14  204.98
   8   2  -4  599.74   73.89
   8  -2  -4  540.25   75.79
  -8   2  -4  502.25  180.98
  -8  -2  -5  394.76  190.58
  -8   2  -5  448.46  200.68
   9  -2   0  425.06   51.29
  -9   2   0    6.60  110.69
   9   2  -1  228.78   36.70
   9   2  -1  221.18   43.00
   9  -2   1  246.68   39.50
  -9  -2  -1   15.60  106.69
   9  -2  -1  168.08   30.70
   9  -2  -1  205.98   41.00
  -9   2  -1   19.30  122.19
   9   2  -2  412.06   57.79
   9   2  -2  446.36   60.89
  -9  -2  -2  210.18  155.88
  -9  -2  -2  370.36  146.89
  -9   2  -2   56.39  145.39
  -9   2  -2  313.17  136.59
   9  -2  -2  399.76   58.29
  -9  -2  -3  172.48  138.29
   9   2  -3  193.68   43.10
  -9   2  -3  354.76  152.68
   9  -2  -3  191.08   44.00
  -9  -2  -4  -73.49  119.59
   9   2  -4   10.80   29.20
   9  -2  -4   -9.20   29.90
  -9   2  -4  -41.60  109.19
  -9  -2  -5   -5.70  158.38
  -9   2  -5 -155.78  120.59
 -10   2   0 -103.39  105.79
 -10  -2   0  -11.80   84.39
 -10  -2  -1  -11.00  111.49
  10   2  -1  416.66   58.49
  10  -2   1  361.46   49.80
  10   2  -1  406.06   48.90
 -10   2  -1    4.00  140.59
  10  -2  -1  236.58   36.10
  10  -2  -1  323.37   53.59
  10   2  -2  153.88   41.10
 -10  -2  -2  113.69  121.59
 -10   2  -2   32.40  103.09
  10  -2  -2  105.09   38.00
 -10  -2  -3  136.29  133.89
  10   2  -3   99.39   37.70
 -10   2  -3   74.29  127.59
  10  -2  -3  146.59   41.80
 -10  -2  -4  475.05  196.48
  10   2  -4  485.85   70.49
 -10   2  -4  375.26  189.08
  10  -2  -4  338.47   65.59
 -11   2   0    4.30  121.79
  11  -2   0  -14.90   25.70
  11  -2   1  -11.50   22.70
  11  -2  -1   -6.20   26.30
 -11  -2  -2  406.66  164.78
  11   2  -2  340.07   57.89
  11  -2  -2  289.77   55.79
 -11   2  -2   98.99  122.59
 -11  -2  -3  473.15  189.38
  11   2  -3  630.94   81.09
 -11   2  -3  490.25  178.68
  11  -2  -3  485.75   75.79
 -11  -2  -4   27.30  151.58
 -11   2  -4  -50.89  145.39
  11  -2  -4    4.00   33.90
  12  -2   0  354.86   59.59
  12  -2  -1  325.77   60.89
  12   2  -2  186.38   45.30
 -12  -2  -2  233.18  168.38
  12  -2  -2  279.57   55.99
 -12   2  -2   30.20  117.99
 -12  -2  -3   66.79  144.19
  12   2  -3   50.79   38.10
  12  -2  -3   22.30   38.30
 -12   2  -3   37.90  131.09
 -12   2  -4   58.09  165.88
  12  -2  -4   29.80   42.40
  13  -2   0  427.26   68.29
  13  -2  -1  196.08   52.39
 -13  -2  -2  146.79  148.09
 -13   2  -2   57.29  128.69
  13  -2  -2   96.69   38.90
 -13  -2  -3  -17.00  151.98
 -13   2  -3   68.29  151.78
  13  -2  -3   16.10   37.90
  14  -2   0  130.29   47.20
  14  -2  -1  127.59   44.00
 -14  -2  -2  243.68  171.68
  14  -2  -2   18.80   40.50
 -14   2  -2 -137.19  104.49
  14  -2  -3   38.20   42.90
 -15  -2  -1  -55.99  133.49
  15  -2  -1  363.46   68.59
 -15   2  -1  -46.10  131.79
  15  -2  -2   -0.60   43.10
   0   3   0    0.20   75.99
   0  -3   0   42.50   79.99
   0  -3   0   11.30   12.60
   0   3   0   21.70   14.20
   0  -3  -1 1780.22  173.08
   0   3   1 1970.90  145.89
   0  -3   1 2178.38  254.47
   0  -3   1 2010.80  156.98
   0  -3  -1 2079.89  146.99
   0   3  -1 2277.57  152.18
   0  -3  -1 2234.18  219.98
   0   3   1 1957.80  211.38
   0   3   1 2111.69  175.28
   0   3  -1 2182.58  253.87
   0  -3  -2  303.37   81.19
   0   3  -2  421.66  180.38
   0  -3  -2  319.07   31.90
   0  -3   2  269.27   21.50
   0  -3  -2  312.57  149.29
   0   3  -3   48.50  155.28
   0  -3  -3  105.89  143.99
   0  -3  -3  135.09   74.49
   0   3  -3   79.39   52.49
   0  -3  -3   27.30   16.20
   0  -3  -4   18.70   19.30
   0  -3  -4  -21.70   69.99
   0  -3  -4   93.99  168.98
   0   3  -4  148.99  195.18
   0  -3  -5  -61.89   92.19
   1  -3   0  108.79  101.39
   1   3   0   88.59   18.50
   1  -3   0  126.09   17.90
   1  -3   0   82.49   14.10
  -1   3   0   97.29   13.10
   1   3   0   96.29   31.50
  -1  -3   0   89.19   63.79
  -1   3   0   88.79  103.59
  -1   3   0  100.19   21.90
  -1  -3   0  105.19   16.60
   1   3   0  121.99   53.29
   1   3  -1 3384.86  226.58
  -1  -3  -1 3482.25  299.97
  -1  -3  -1 3070.19  255.57
  -1   3   1 3009.40  281.87
   1  -3   1 3062.69  216.58
  -1   3   1 2846.22  243.18
   1  -3   1 3673.13  347.97
  -1   3   1 3055.79  220.58
   1   3  -1 3002.60  306.27
   1  -3   1 2804.42  238.68
   1   3   1 2632.44  282.97
   1  -3  -1 3207.18  221.58
  -1  -3   1 3509.75  316.87
   1  -3  -1 3437.86  247.68
   1  -3  -1 3668.83  293.17
  -1   3  -1 3380.36  224.28
  -1   3  -1 2703.53  231.48
  -1  -3   1 3197.18  218.88
  -1   3  -1 3270.27  342.37
  -1  -3  -2 1780.52  193.48
  -1  -3  -2 2078.29  139.39
  -1  -3  -2 1626.94  262.57
  -1   3   2 1716.03  139.59
   1   3  -2 1477.95  259.57
  -1  -3   2 1919.91  134.49
  -1   3  -2 2113.39  174.68
  -1   3  -2 1862.41  352.66
   1  -3  -2 1837.52  139.49
   1  -3  -2 2208.68  190.18
   1  -3  -2 2092.29  265.87
  -1  -3  -3 1450.75  106.49
  -1  -3  -3 1261.57  175.88
  -1  -3  -3 1172.78  307.67
   1   3  -3 1224.98  315.07
  -1  -3   3 1284.97   98.69
  -1   3  -3 1602.94  161.88
   1  -3  -3 1573.94  339.37
   1  -3  -3 1360.76  107.49
   1  -3  -3 1735.03  180.08
  -1   3  -3 1296.47  351.46
   1   3  -4   12.70  169.48
  -1  -3  -4  196.88  198.98
  -1  -3  -4  188.08  104.89
  -1  -3  -4  136.89   27.80
   1  -3  -4  171.38  177.58
   1  -3  -4  188.38   98.79
  -1   3  -4  195.38   83.69
  -1   3  -4   18.70  175.68
   1  -3  -4  140.99   30.50
  -1  -3  -5   37.60  107.79
   2   3   0 2731.13  190.78
   2  -3   0 2665.33  188.58
  -2  -3   0 2661.53  190.28
  -2   3   0 2528.15  188.28
  -2   3   0 3091.59  290.57
  -2  -3  -1 3412.76  275.67
  -2   3   1 3056.09  290.77
   2   3  -1 2943.01  233.88
  -2  -3  -1 3236.68  306.17
   2  -3   1 3757.52  363.76
   2   3  -1 2949.30  285.77
   2  -3   1 3326.47  226.88
  -2   3   1 3203.68  230.68
  -2   3   1 3916.21  260.57
   2  -3   1 3151.68  262.07
  -2  -3   1 2909.21  300.97
  -2   3  -1 3214.48  256.67
   2   3   1 3172.88  288.37
  -2   3  -1 3533.25  231.68
  -2   3  -1 3263.17  226.58
   2  -3  -1 3338.47  231.78
  -2   3  -1 3208.98  357.86
  -2  -3   1 3353.56  229.58
  -2  -3  -2  168.68  130.49
   2   3  -2  212.68  122.39
  -2  -3  -2  103.79   72.39
  -2   3  -2  100.19  145.79
   2   3   2    4.80   90.29
  -2  -3   2   53.49   14.20
   2  -3  -2   71.79   18.70
  -2   3  -2   23.30   44.30
   2  -3  -2   77.79   98.29
  -2  -3  -3 1816.62  215.88
  -2  -3  -3 1816.62  130.29
   2   3  -3 1202.68  304.37
  -2  -3  -3 1472.95  345.97
  -2   3  -3 2005.60  194.08
  -2  -3   3 1681.23  125.89
  -2   3  -3 1631.04  396.66
   2  -3  -3 1835.72  345.97
   2  -3  -3 1723.13  132.89
   2   3  -4   70.09  181.08
  -2  -3  -4  237.38  110.29
  -2  -3  -4  175.88  204.28
  -2  -3  -4  213.48   31.80
   2  -3  -4  210.98   36.80
  -2   3  -4  151.28  221.38
   2  -3  -4  173.98  187.18
  -2   3  -4  250.97   98.59
  -2  -3  -5   92.89  118.29
  -2   3  -5  188.18  108.39
  -2  -3  -6 -157.78  135.69
   3   3   0  891.71   68.19
  -3   3   0  837.62  180.78
   3  -3   0  826.72   66.39
  -3   3   0  832.92   66.69
  -3  -3   0  886.51   67.29
   3  -3   1  380.26  147.89
  -3  -3  -1  263.07  101.49
   3   3  -1  423.96   75.99
  -3  -3  -1  318.97   85.79
   3  -3   1  318.77   28.50
   3   3  -1  319.97   36.40
   3  -3  -1  326.67   34.30
  -3   3  -1  285.07  146.39
  -3  -3   1  323.07   93.59
  -3  -3   1  280.87   30.90
  -3   3  -1  311.27   27.80
  -3   3  -1  268.77   28.60
   3   3   1  276.97   74.59
  -3   3  -1  307.67   78.79
   3   3  -2  106.79  102.79
   3   3  -2   81.79   19.70
  -3  -3  -2  132.49   75.49
   3   3  -2   35.00   20.60
  -3  -3  -2  116.29  135.99
  -3   3  -2  148.49   69.49
  -3  -3   2  144.49   24.00
   3  -3  -2   96.29   22.60
   3   3   2  170.68  119.99
   3  -3  -2  270.87  124.09
  -3   3  -2  249.88  166.28
  -3   3  -2  136.59   12.40
  -3  -3  -3  375.56  120.49
  -3  -3  -3  354.96  202.38
   3   3  -3  431.46  181.28
  -3  -3  -3  391.36   39.30
   3   3  -3  372.06   39.10
   3  -3  -3  427.36  179.38
  -3   3  -3  245.78  213.58
   3  -3  -3  381.46   47.30
  -3   3  -3  412.76  109.59
  -3  -3  -4 1142.09  350.96
  -3  -3  -4  995.00   81.59
  -3  -3  -4 1047.40  205.18
   3   3  -4 1169.08  330.67
   3  -3  -4 1042.10  312.87
   3  -3  -4  961.50   87.29
  -3   3  -4  901.41  169.48
  -3   3  -4  475.05  300.27
  -3  -3  -5  819.72  216.78
  -3   3  -5 1068.19  197.88
  -3  -3  -6  -55.89  134.79
  -4   3   0   -8.00   98.99
  -4  -3   0    4.60   11.20
   4  -3   0   34.20   12.90
   4   3   0    7.10   13.50
   4   3  -1  938.51   75.29
   4  -3   1  559.74  175.18
   4  -3   1  824.22   67.49
  -4  -3  -1  862.51  154.98
  -4   3  -1  900.01   68.09
  -4   3  -1  859.51  215.28
  -4   3  -1  896.91   65.69
   4  -3  -1  920.21   73.79
  -4  -3   1  773.42  117.99
   4   3  -2  870.01   82.89
  -4  -3  -2  739.83  149.19
   4   3  -2  889.01   73.49
  -4  -3  -2 1066.09  242.18
   4   3  -2  992.80  154.28
  -4   3  -2  808.12  138.79
   4   3   2 1024.00  202.88
   4  -3  -2  771.12   73.59
  -4   3  -2  932.51   65.69
  -4   3  -2  821.22   74.09
  -4   3  -2  687.03  238.38
   4   3  -3  126.39  123.69
   4   3  -3  159.08   29.30
  -4  -3  -3  179.58  182.28
  -4  -3  -3  194.38   92.59
  -4   3  -3  257.27   96.19
   4  -3  -3  246.38   36.90
   4  -3  -3  326.07  165.78
  -4   3  -3  284.07  211.78
   4   3  -4  127.19  159.78
  -4  -3  -4    8.30  103.39
  -4  -3  -4  132.49   26.00
  -4  -3  -4  -15.80  168.18
   4   3  -4   10.00   25.60
   4  -3  -4   34.10  172.38
  -4   3  -4  274.37  254.07
   4  -3  -4  122.99   32.70
  -4   3  -4  233.98  108.19
  -4  -3  -5  303.17  150.98
  -4   3  -5  205.08  120.39
  -5  -3   0   22.70   12.00
  -5   3   0  137.69  109.29
   5   3   0   33.20   16.60
   5  -3   0   41.10   18.20
   5  -3   1  -50.59  113.39
  -5  -3  -1  361.86   36.20
   5   3  -1  273.47   38.70
   5   3  -1  276.47   38.80
   5  -3   1  328.87   33.30
  -5  -3  -1  300.27  101.89
   5  -3  -1  317.17   40.60
  -5  -3   1  367.76   87.29
  -5   3  -1  300.97   25.70
  -5   3  -1  271.37  153.48
   5   3  -2   58.89   26.40
  -5  -3  -2   90.19  129.49
  -5  -3  -2  124.29   84.29
   5   3  -2   64.79   20.80
  -5   3  -2   -0.20  134.69
   5   3   2   -8.30   87.39
   5  -3  -2   56.19   22.00
  -5   3  -2    6.20   75.59
  -5   3  -2   46.90   18.30
  -5   3  -2   54.89   14.80
   5   3  -3  303.97   57.49
   5   3  -3  387.36  150.98
   5   3  -3  303.07   42.20
  -5  -3  -3  492.45  225.98
  -5  -3  -3  417.76  138.19
  -5   3  -3  315.17  116.09
  -5   3  -3  170.08  212.08
   5  -3  -3  261.47   42.40
  -5  -3  -4  194.38  132.09
   5  -3  -4  306.87   48.60
  -5   3  -4  405.46  142.69
  -5  -3  -5  424.26  181.58
  -5   3  -5  425.06  154.28
   6  -3   0  457.45   45.80
   6   3   0  461.35   44.10
  -6   3   0  554.34  162.18
  -6  -3   0  436.96   41.90
   6  -3   1  240.08   32.90
   6  -3   1  132.39  132.29
  -6  -3  -1  325.97   32.90
   6   3  -1  295.97   39.90
  -6  -3  -1  100.29   82.89
   6   3  -1  263.87   38.90
  -6   3  -1  168.98  153.58
  -6  -3   1  385.06   89.59
   6  -3  -1  253.57   38.70
  -6  -3  -2  701.53  165.28
  -6  -3  -2  868.41  231.98
   6   3  -2  835.62   78.49
  -6   3  -2  634.04  239.08
   6  -3  -2  942.21   82.19
  -6   3  -2  964.10   72.99
  -6   3  -2  817.62  166.28
  -6  -3  -3 1639.14  395.36
   6   3  -3 1518.35  118.99
  -6  -3  -3 1224.08  240.18
   6  -3  -3 1533.15  122.39
  -6   3  -3 1389.76  119.89
  -6   3  -3 1195.78  378.26
  -6   3  -3 1293.97  223.68
  -6  -3  -4  -30.80  102.79
   6   3  -4   26.50   21.90
  -6   3  -4   76.99   98.49
   6  -3  -4    8.70   25.70
  -6  -3  -5  501.05  203.88
  -6   3  -5  783.72  203.78
   7  -3   0  165.28   14.70
  -7  -3   0  119.99   22.40
   7   3   0  134.89   25.20
  -7   3   0    3.30  104.09
   7  -3   0  133.19   28.30
   7  -3   1 1053.99   90.39
   7   3  -1 1155.88   93.39
  -7  -3  -1 1029.80   85.89
   7   3  -1 1215.08   96.99
   7  -3  -1 1166.28   96.79
  -7  -3  -2  315.77  134.09
   7   3  -2  406.96   52.19
   7   3  -2  378.56   55.69
  -7  -3  -2  163.48  146.79
   7  -3  -2  378.16   52.39
  -7   3  -2  498.95  137.89
  -7   3  -2   89.59  150.08
  -7   3  -2  360.46   34.70
   7   3  -3   47.60   37.60
   7   3  -3   59.39   26.90
  -7  -3  -3   66.89  166.38
  -7  -3  -3   -4.80   90.09
  -7   3  -3   53.29  101.39
  -7   3  -3   30.00   23.10
  -7   3  -3   37.90  171.98
   7  -3  -3   13.90   26.40
   7   3  -4  275.97   45.60
  -7  -3  -4   86.09  134.49
   7  -3  -4  236.18   47.80
  -7   3  -4  210.38  132.59
  -7  -3  -5  304.27  192.38
  -7   3  -5  192.48  146.99
   8   3   0 2201.88  162.18
   8  -3   0 2134.69  167.88
  -8  -3  -1 1100.29   88.19
   8  -3   1 1149.19   95.69
   8   3  -1 1169.08   96.99
   8  -3  -1 1143.99   98.39
   8   3  -2   73.79   30.30
  -8  -3  -2   97.89  128.59
   8   3  -2  116.59   35.20
  -8  -3  -2  148.19  114.59
  -8   3  -2   49.00   95.19
   8  -3  -2   96.19   28.70
  -8   3  -2  102.49  169.68
   8   3  -3  164.48   37.80
  -8  -3  -3   62.49  115.69
  -8  -3  -3  173.88  207.38
  -8   3  -3   96.29  217.68
  -8   3  -3  183.88  117.79
   8  -3  -3  105.49   36.60
  -8  -3  -4  103.49  135.89
  -8   3  -4   31.30  107.59
   8  -3  -4   49.90   33.10
  -8  -3  -5  -53.19  137.69
  -8   3  -5    3.70  140.89
  -9   3   0  149.59  131.49
   9   3   0   62.99   21.90
   9  -3   0  141.59   33.70
   9   3  -1  107.39   31.10
   9  -3   1   81.09   27.40
  -9  -3  -1   33.90   95.09
   9  -3  -1  116.69   34.60
  -9   3  -1    8.70  138.09
  -9  -3  -2  -68.59   95.39
   9   3  -2   46.80   29.00
   9   3  -2   14.80   29.80
  -9  -3  -2   -0.20  129.69
  -9   3  -2   19.80   91.99
   9  -3  -2   17.70   28.10
  -9   3  -2   27.30  166.98
  -9  -3  -3  142.19  133.69
   9   3  -3  170.18   41.00
  -9   3  -3  101.49  118.89
   9  -3  -3  131.09   40.70
  -9  -3  -4  103.69  146.39
  -9   3  -4  136.09  148.69
   9  -3  -4  195.18   49.70
  -9   3  -5  132.19  169.98
  10  -3   1  800.42   77.99
  10   3  -1  737.13   75.09
  10  -3  -1  745.43   69.19
  10  -3  -1  913.41   85.99
  10   3  -2   18.20   23.70
 -10  -3  -2  -13.70  117.49
 -10   3  -2   -7.60   99.79
  10  -3  -2   42.00   32.00
 -10  -3  -3  133.79  145.09
 -10   3  -3  139.49  130.29
  10  -3  -3  172.18   46.10
 -10  -3  -4   55.89  145.89
  10  -3  -4   42.50   39.00
 -10   3  -4  -66.99  114.89
  11  -3   0   17.80   28.40
 -11   3   0  -40.60  127.09
  11  -3   1 1409.96  123.79
  11  -3  -1 1462.85  129.89
 -11  -3  -2  476.75  183.28
  11  -3  -2  701.73   85.19
 -11   3  -2  642.54  185.28
 -11  -3  -3  -59.29  108.59
 -11   3  -3  107.19  127.69
  11  -3  -3  214.78   50.99
 -11  -3  -4  -16.70  142.49
 -11   3  -4   14.20  140.29
  11  -3  -4   15.20   38.00
  12  -3   0   24.10   31.20
  12  -3   1   47.60   30.20
  12  -3  -1   -1.30   31.60
 -12  -3  -2   13.50  123.09
  12  -3  -2   93.49   41.80
 -12   3  -2   64.69  124.69
 -12  -3  -3  -82.59  135.39
  12  -3  -3  178.58   53.19
 -12   3  -3  258.47  152.78
 -12   3  -4   12.10  142.39
  12  -3  -4   35.30   43.70
  13  -3   0   24.10   33.30
  13  -3  -1   33.40   39.80
 -13  -3  -2    7.90  136.19
 -13   3  -2  -17.10  116.49
  13  -3  -2   91.19   45.90
 -13  -3  -3  291.47  184.48
  13  -3  -3  322.37   69.49
 -13   3  -3  334.27  174.48
  14  -3   0  165.38   51.09
 -14   3  -1   66.29  123.59
  14  -3  -1   72.69   45.30
 -14  -3  -2   45.40  162.98
 -14   3  -2  177.38  156.98
  14  -3  -2   90.79   46.60
  15  -3   0   -7.70   41.40
 -15  -3  -1 -163.78  121.79
  15  -3  -1  192.48   56.79
 -15   3  -1   22.70  126.49
   0  -4   0 2297.87  180.08
   0  -4   0 3199.88  275.47
   0  -4   0 2642.24  182.78
   0   4   0 2499.85  258.97
   0  -4   1 1251.47   97.69
   0  -4  -1 1263.17  125.09
   0   4  -1 1352.56   98.89
   0  -4  -1 1284.87   94.49
   0   4  -1 1421.06  210.88
   0   4   1  876.61  147.09
   0  -4   1 1334.77  100.89
   0  -4  -1 1445.66  165.08
   0   4   1 1092.69  119.29
   0  -4   1 1374.76  209.28
   0  -4  -2  150.18  120.19
   0   4  -2   27.90   18.60
   0  -4   2   41.10    7.10
   0  -4  -2   51.99   55.09
   0  -4  -2   23.10   15.60
   0   4  -2  -65.99  113.69
   0  -4  -3 1269.37   96.99
   0   4  -3  920.61  298.27
   0  -4  -3 1091.09  173.18
   0   4  -3 1162.08  109.89
   0  -4  -3 1315.67  305.27
   0  -4  -4  478.35  242.78
   0  -4  -4  508.05  139.89
   0  -4  -4  447.36   49.00
   0   4  -4  296.97   61.99
   0   4  -4  462.15  260.17
   0  -4  -5   -1.70   94.09
  -1  -4   0  396.66   38.20
   1  -4   0  406.56   34.40
  -1   4   0  307.07   39.70
   1  -4   0  419.86   37.20
   1   4   0  480.55  101.09
   1  -4   0  728.83  159.58
  -1  -4   0  378.66  102.89
  -1   4   0  381.46   32.30
  -1   4   0  659.63  162.38
  -1   4   1  752.22  143.09
  -1  -4  -1  777.42  144.89
   1  -4   1  720.43   56.79
   1  -4   1  732.73   79.09
  -1  -4  -1  739.53   99.69
   1   4  -1  777.82   65.59
   1  -4   1  841.42  189.98
   1  -4   1  838.12   64.69
  -1   4   1  726.53   60.89
   1   4  -1  889.21  172.68
  -1   4   1  877.91   90.69
  -1   4  -1  774.62   67.69
   1   4   1  731.23   94.29
   1   4   1  749.73  140.29
  -1   4  -1  826.12   64.99
  -1   4  -1  838.72  202.98
   1  -4  -1  795.82   61.89
   1  -4  -1  897.11   92.19
  -1  -4   1 1127.29  196.18
   1   4  -2 1474.45  121.29
  -1  -4  -2 1040.40  158.68
  -1  -4  -2 1565.94  241.18
   1   4  -2 1824.02  326.37
  -1  -4  -2 1534.35  111.09
   1  -4  -2 1500.35  111.89
  -1  -4   2 1412.06  104.79
  -1   4  -2 1519.25  135.39
  -1   4  -2 1439.36  118.49
   1  -4  -2 1682.63  233.88
   1  -4  -2 1514.25  158.88
  -1   4  -2 1290.17  297.37
   1   4  -3  453.15  226.48
   1   4  -3  639.34   70.79
  -1  -4  -3  614.84  126.29
  -1  -4  -3  669.13  231.48
  -1  -4  -3  636.44   54.69
   1  -4  -3  598.34  214.18
  -1  -4   3  516.15   43.50
   1  -4  -3  612.34  122.79
  -1   4  -3  350.86  210.98
   1  -4  -3  627.44   56.39
  -1   4  -3  516.05   70.79
  -1   4  -3  618.84   99.39
  -1  -4  -4  339.97   44.20
  -1  -4  -4  421.36  238.18
   1   4  -4  267.47  220.48
   1   4  -4  368.46   65.69
  -1  -4  -4  371.66  128.39
  -1   4  -4  349.57  252.77
   1  -4  -4  239.98  113.29
  -1   4  -4  268.97   57.29
   1  -4  -4  374.26   47.70
   1  -4  -4  258.67  212.28
  -1  -4  -5  344.07  148.49
   2  -4   0   89.29   16.50
   2  -4   0  153.18  131.69
  -2  -4   0   94.69   19.70
  -2  -4   0   65.09   52.29
   2  -4   0   73.39   16.00
  -2   4   0  107.49  124.29
  -2   4   0   68.49   13.50
   2   4   0  113.89   21.20
   2  -4   1 1820.72  149.99
  -2  -4  -1 2167.98  225.38
  -2   4   1 2035.90  150.58
   2   4  -1 2264.87  156.48
   2  -4   1 2172.18  183.58
  -2  -4  -1 1930.71  192.98
  -2   4   1 2642.34  233.58
   2   4  -1 2153.88  216.58
   2  -4   1 2125.09  146.59
  -2   4   1 2269.67  179.18
   2  -4   1 1696.73  270.37
  -2  -4   1 2013.70  148.69
  -2   4  -1 2065.09  146.09
   2  -4  -1 1983.40  151.28
  -2  -4   1 1951.70  234.58
  -2   4  -1 2305.97  300.17
   2   4   1 2009.00  210.08
  -2   4  -1 2279.17  152.18
  -2   4  -1 1869.61  170.78
   2   4  -2  461.45  172.38
  -2  -4  -2  488.25  175.78
  -2  -4  -2  348.67   98.89
  -2  -4   2  335.57   33.30
  -2   4  -2  388.66   77.39
   2   4   2  336.17  149.59
  -2   4  -2  363.56  193.08
  -2   4  -2  390.06   44.70
   2  -4  -2  464.05   84.99
   2  -4  -2  589.44  163.48
   2  -4  -2  328.27   40.60
  -2  -4  -3  418.76  204.38
  -2  -4  -3  349.96  114.09
   2   4  -3  379.46  198.38
   2   4  -3  303.97   54.69
  -2  -4  -3  479.05   44.60
  -2   4  -3  418.36   89.89
   2  -4  -3  372.86  182.08
  -2   4  -3  555.14  266.67
  -2   4  -3  490.55   64.19
  -2  -4   3  371.46   36.40
   2  -4  -3  390.26  102.99
   2  -4  -3  464.15   46.50
  -2  -4  -4  410.26  237.08
  -2  -4  -4  350.36  131.19
   2   4  -4  384.86  253.17
  -2  -4  -4  362.56   45.30
  -2   4  -4  190.18  229.98
  -2   4  -4  365.26   64.99
   2  -4  -4  397.76  220.88
   2  -4  -4  293.07   46.70
  -2   4  -4  513.75  117.29
  -2  -4  -5  373.96  158.98
  -2  -4  -6  -44.00  160.38
  -3   4   0 1232.18  220.88
  -3  -4   0 1090.19   85.99
   3  -4   0 1089.79   82.99
  -3   4   0 1126.49   84.19
   3  -4   0 1089.69   84.69
   3   4   0 1123.29   87.09
  -3   4   1 1732.13  137.59
   3   4  -1 1434.26  132.99
   3  -4   1 1374.16   96.29
   3  -4   1 1635.44  249.58
  -3  -4  -1 1102.69  154.58
   3   4  -1 1395.96  104.99
  -3  -4  -1 1286.87  168.48
  -3  -4   1 1297.47   98.49
  -3   4  -1 1262.67   97.79
  -3   4  -1 1423.16  270.67
  -3  -4   1 1174.08  170.38
   3  -4  -1 1316.17  100.49
  -3   4  -1 1235.48  138.69
   3   4   1  997.10  125.29
   3   4   1 1286.77  126.69
  -3   4  -1 1324.17   95.69
  -3  -4  -2  881.71  152.18
  -3  -4  -2  801.62  217.38
   3   4  -2  805.92  180.38
  -3   4  -2  740.53   52.79
  -3   4  -2  803.52  255.57
  -3   4  -2  680.43   66.09
   3   4   2  838.82  191.28
   3  -4  -2  664.53   63.79
  -3   4  -2  717.53  114.49
  -3  -4  -3  238.48  110.89
  -3  -4  -3  333.67  204.08
   3   4  -3  352.46  185.58
  -3  -4  -3  419.16   39.60
  -3   4  -3  397.76  231.98
  -3   4  -3  333.27   53.69
   3  -4  -3  339.87   46.10
   3  -4  -3  343.87  169.28
  -3   4  -3  287.37   89.09
  -3  -4  -4   49.30  176.18
   3   4  -4   47.50   36.80
  -3  -4  -4   15.30   96.29
   3   4  -4   68.29  177.78
  -3  -4  -4   80.39   24.30
   3  -4  -4  101.59   31.70
   3  -4  -4  137.69  183.88
  -3   4  -4  150.68  225.68
  -3   4  -4   67.49   37.30
  -3   4  -4   76.49   80.99
  -3  -4  -5   65.89  119.19
  -3   4  -5  -78.19   86.19
   4   4   0  930.21   74.49
  -4  -4   0  874.51   72.79
   4  -4   0  955.90   74.09
  -4   4   0  775.82  192.28
   4  -4   0  904.21   69.29
  -4  -4  -1  277.47   38.70
   4   4  -1  310.67   41.20
   4  -4   1  330.77   33.10
  -4  -4  -1  352.96  105.69
   4  -4   1   91.19  133.49
   4  -4  -1  314.07   39.50
  -4   4  -1  342.67   30.70
  -4  -4   1  304.77   93.19
  -4   4  -1  205.18  156.28
  -4   4  -1  311.47   31.50
  -4   4  -1  277.97   82.39
  -4  -4  -2 1105.79  180.28
   4   4  -2 1189.18   99.69
   4   4  -2 1171.58  166.98
  -4  -4  -2 1091.09  244.08
   4  -4   2 1084.29   79.69
   4   4   2 1094.29  209.78
   4  -4  -2 1050.69   90.39
  -4   4  -2 1071.39  286.47
  -4   4  -2 1068.39   79.79
  -4   4  -2 1103.09   89.29
  -4   4  -2  910.81  150.28
  -4  -4  -3 1034.50  306.97
  -4  -4  -3  847.92  187.78
   4   4  -3 1236.18  268.47
  -4   4  -3 1055.69  335.57
   4  -4  -3 1398.66  283.87
  -4   4  -3 1010.30   93.89
  -4   4  -3 1075.89  168.28
   4  -4  -3  935.41   87.79
  -4  -4  -4  150.78  124.19
  -4  -4  -4  253.07   40.90
  -4   4  -4  300.87  114.99
   4  -4  -4  275.97   47.40
  -4  -4  -5  263.07  154.58
  -4   4  -5   99.19  112.39
   5  -4   0  645.14   61.59
   5   4   0  711.43   60.89
  -5  -4   0  626.94   57.99
   5  -4   0  741.73   54.39
  -5  -4  -1  441.96  115.69
   5   4  -1  554.04   55.89
   5  -4   1  190.58  220.28
  -5  -4  -1  531.85   53.59
   5  -4   1  548.95   50.09
  -5   4  -1  266.47  167.38
  -5   4  -1  646.34   45.60
  -5  -4   1  582.74  112.59
   5  -4  -1  635.94   56.99
   5  -4   2  349.67   33.70
  -5  -4  -2  359.26  161.08
  -5  -4  -2  534.95  136.39
   5   4  -2  402.56   55.69
  -5   4  -2  324.77   38.10
  -5   4  -2  283.77  191.48
  -5   4  -2  293.47   98.99
   5   4   2  213.78   98.79
  -5   4  -2  397.36   34.00
   5  -4  -2  372.16   47.30
   5   4  -3  263.87  147.39
  -5  -4  -3  272.77  125.39
   5   4  -3  166.98   45.30
  -5  -4  -3   45.60  156.98
  -5   4  -3  232.38  227.28
  -5   4  -3  219.38   42.20
   5  -4  -3  178.08   37.60
  -5   4  -3  233.58  100.99
  -5  -4  -4  850.61   75.19
  -5  -4  -4  786.12  204.28
   5  -4  -4  786.12   81.29
  -5   4  -4  776.62  169.18
  -5  -4  -5  296.17  158.08
  -5   4  -5  277.47  140.99
  -6  -4   0  825.72   71.19
   6   4   0  751.62   72.59
   6  -4   0  872.71   75.69
   6  -4   0  971.00   65.79
   6   4  -1 1521.05  124.89
  -6  -4  -1 1626.64  121.49
   6  -4   1 1748.53  121.59
  -6  -4  -1 1475.65  185.58
  -6  -4   1 1458.85  163.58
   6  -4  -1 1559.54  125.49
  -6  -4  -2  848.92  177.38
   6   4  -2  956.80   86.89
   6  -4   2  871.71   68.79
  -6  -4  -2  715.33  210.58
  -6   4  -2  581.94  245.68
  -6   4  -2  796.52   69.39
   6  -4  -2  921.01   80.39
  -6   4  -2  780.12  155.08
   6   4  -3  400.16   67.79
  -6  -4  -3  483.45  154.78
  -6  -4  -3  492.85  227.18
  -6   4  -3  342.97   52.29
   6  -4  -3  529.55   61.49
  -6   4  -3  381.76  248.38
  -6   4  -3  414.16  130.39
  -6  -4  -4  231.78  139.99
   6  -4  -4  153.38   40.60
  -6   4  -4  184.88  114.99
  -6  -4  -5    7.40  134.89
  -6   4  -5   -4.10  108.49
   7  -4   0  338.67   44.70
   7   4   0  279.67   39.30
  -7   4   0  140.59  134.49
   7  -4   0  305.17   25.60
  -7  -4  -1  309.07   38.80
  -7  -4  -1  189.98   90.29
   7   4  -1  361.46   46.50
   7  -4   1  379.86   43.70
   7  -4  -1  319.67   46.40
  -7   4  -1  139.39  158.98
  -7  -4   1  336.37   89.59
  -7  -4  -2   -2.40   84.79
   7  -4   2    1.90   13.30
  -7  -4  -2   46.00  114.49
   7   4  -2  -21.90   21.40
  -7   4  -2   12.10   79.29
  -7   4  -2    0.90   12.10
   7  -4  -2   10.80   18.30
  -7   4  -2 -121.09  122.29
  -7  -4  -3  221.08  192.58
  -7  -4  -3  303.97  142.49
   7   4  -3  271.77   57.59
  -7   4  -3  143.39  112.39
   7  -4  -3  330.97   50.29
  -7   4  -3  217.18  230.78
  -7   4  -3  308.67   43.60
  -7  -4  -4  350.66  166.88
  -7   4  -4  364.56  147.29
   7  -4  -4  292.47   54.79
  -7  -4  -5   85.69  153.48
  -7   4  -5  176.38  144.59
   8   4   0  517.85   53.89
   8  -4   0  546.35   58.99
   8  -4   1  104.09   27.60
  -8  -4  -1  144.49   26.70
   8   4  -1  123.29   32.80
  -8  -4  -1   73.19   84.99
  -8   4  -1   47.60  138.89
   8  -4  -1  142.99   34.90
  -8  -4  -2  309.57  163.48
   8  -4   2  279.07   37.40
   8   4  -2  262.97   49.99
  -8  -4  -2  138.29  117.89
  -8   4  -2   81.69  176.38
  -8   4  -2  298.77   26.20
  -8   4  -2  310.27  126.09
   8  -4  -2  294.77   49.99
  -8  -4  -3  460.45  170.08
  -8   4  -3  473.65  154.18
   8  -4  -3  353.06   59.09
  -8  -4  -4  335.07  171.58
   8  -4  -4  528.45   70.59
  -8   4  -4  226.68  135.69
  -8  -4  -5  280.37  181.78
  -8   4  -5  327.97  165.78
  -9   4   0   54.79  128.09
   9  -4   0  402.96   53.19
   9   4  -1  903.91   85.79
   9  -4   1  960.60   86.59
   9  -4  -1 1021.70   93.09
   9   4  -2  695.53   77.89
  -9  -4  -2  523.25  179.18
  -9  -4  -2  688.93  213.68
   9  -4  -2  920.01   83.39
  -9   4  -2  757.22  175.08
  -9   4  -2  220.08  221.98
  -9  -4  -3  -90.29  104.79
  -9   4  -3   60.99  114.09
   9  -4  -3   35.00   31.80
  -9  -4  -4  177.08  160.48
   9  -4  -4   68.59   38.90
  -9   4  -4   89.59  133.49
  -9   4  -5   10.80  154.18
  10  -4   0  839.02   75.79
 -10   4   0  165.18  157.08
  10   4  -1  297.57   47.20
  10  -4   1  311.67   47.70
  10  -4  -1  256.57   36.60
  10  -4  -1  303.27   52.59
 -10   4  -1 -110.69  137.59
 -10  -4  -2  138.59  126.29
 -10   4  -2   94.99  112.79
  10  -4  -2  131.69   40.00
 -10  -4  -3  108.49  145.19
 -10   4  -3  176.28  131.79
  10  -4  -3  225.78   47.30
 -10  -4  -4    5.30  134.39
  10  -4  -4   98.09   44.90
 -10   4  -4  138.29  145.99
 -11   4   0   36.50  133.59
  11  -4   0  487.05   62.59
  11  -4   1   52.99   29.10
  11  -4  -1   35.20   31.20
 -11  -4  -2  153.48  130.99
 -11   4  -2  114.09  118.09
  11  -4  -2  180.68   47.80
 -11  -4  -3  380.96  184.28
  11  -4  -3  417.66   71.69
 -11   4  -3  434.36  173.38
 -11  -4  -4  -47.90  149.88
 -11   4  -4  -35.90  122.99
  11  -4  -4  -11.70   36.80
  12  -4   0  363.56   61.09
  12  -4   1  194.38   44.20
  12  -4  -1  214.48   47.10
 -12  -4  -2   43.30  133.69
  12  -4  -2   38.00   36.00
 -12   4  -2  -32.00  106.59
 -12  -4  -3  133.69  152.08
 -12   4  -3  153.68  139.09
  12  -4  -3  151.08   51.59
  12  -4  -4   -2.00   41.80
  13  -4   0  450.65   71.29
  13  -4   1  686.93   84.99
  13  -4  -1  615.64   84.79
 -13  -4  -2  530.05  208.78
  13  -4  -2  222.58   56.99
 -13   4  -2   69.09  131.79
 -13  -4  -3  102.19  175.78
 -13   4  -3  171.68  158.18
  13  -4  -3    5.50   30.60
  14  -4   0    5.10   37.30
 -14   4  -1  -15.50  120.09
  14  -4  -1  -42.00   22.00
 -14  -4  -2  125.19  169.78
  14  -4  -2  108.19   49.90
 -14   4  -2  101.99  155.48
  15  -4   0  128.29   51.29
 -15  -4  -1 -219.68  106.79
 -15   4  -1    2.80  131.89
   0  -5   0   -3.70   14.20
   0   5   0   91.39  104.99
   0   5   0   -5.50   11.30
   0  -5   0   -1.80   10.30
   0  -5   0   -4.20   10.40
   0  -5   0  -14.00   99.99
   0  -5  -1  855.71  128.79
   0  -5  -1  619.24   55.89
   0   5  -1  742.53  188.88
   0   5   1  801.62  143.89
   0  -5  -1  940.01  100.19
   0   5  -1  656.83   60.29
   0  -5   1  657.73   57.89
   0  -5   1  902.61  204.08
   0   5   1  540.45   85.29
   0  -5  -2  394.96  150.98
   0  -5  -2  321.57   35.70
   0   5  -2  272.77   45.30
   0  -5  -2  333.27   85.99
   0   5  -2  241.68  165.78
   0  -5   2  315.47   25.70
   0   5  -3  896.71  292.77
   0  -5  -3  847.32  151.08
   0  -5  -3  733.23   68.99
   0   5  -3  715.03   81.29
   0  -5  -3 1053.09  274.17
   0  -5  -4 2457.35  284.27
   0   5  -4 2295.87  206.38
   0   5  -4 1832.62  468.15
   0  -5  -4 2202.88  477.15
   0  -5  -4 2759.52  189.68
   0  -5  -5  802.22  194.68
  -1  -5   0 2494.85  252.77
   1  -5   0 2409.76  170.18
   1  -5   0 2610.04  288.47
   1   5   0 2276.37  167.48
  -1   5   0 2024.40  161.08
  -1   5   0 2384.06  283.17
  -1  -5   0 2132.19  165.88
   1  -5   0 2571.54  166.38
   1   5   0 2289.77  235.88
   1  -5   0 2087.99  161.98
  -1  -5  -1   53.09   65.29
  -1  -5  -1  144.59   55.39
   1   5  -1   41.40   97.49
  -1   5   1   88.19   74.49
   1   5  -1   21.90   14.60
   1  -5   1   41.50   13.80
   1  -5   1   60.69   10.90
  -1   5   1   12.30   37.90
   1  -5   1   46.40  122.79
   1  -5   1   45.40   29.30
   1   5   1  141.69   54.29
   1  -5  -1   43.70   13.80
  -1   5  -1   41.90   15.10
  -1  -5   1  -29.80   88.29
  -1   5  -1   51.39  117.99
   1  -5  -1   42.50   38.00
   1   5   1   24.30   62.29
  -1  -5  -2  820.12   66.69
   1   5  -2  791.52   76.39
  -1  -5  -2  984.10  226.38
   1  -5   2  744.33   55.69
   1   5  -2  745.13  214.18
  -1  -5  -2  844.72  135.79
   1  -5  -2  796.32   67.79
   1  -5  -2 1396.66  249.88
  -1   5  -2  864.11   74.99
   1  -5  -2  700.73  117.19
  -1   5  -2  981.10   86.49
  -1  -5   2  725.03   59.39
  -1   5  -2  697.43  236.48
   1   5  -3  848.42   93.49
  -1  -5  -3  586.54  231.18
  -1  -5  -3  951.40  167.18
  -1  -5  -3  964.70   80.89
   1   5  -3  621.04  257.17
   1  -5  -3 1217.48  156.58
  -1   5  -3 1041.70  329.87
  -1  -5   3  926.61   69.79
  -1   5  -3  913.41   93.39
  -1   5  -3 1212.98  119.69
   1  -5  -3 1061.09  273.07
   1  -5  -3 1014.50   82.89
  -1  -5  -4  328.87  129.49
  -1  -5  -4  340.17   47.90
  -1  -5  -4  292.07  211.28
   1   5  -4  380.36  261.27
   1  -5  -4  459.35  133.29
  -1   5  -4  362.66  269.47
  -1   5  -4  234.88   57.69
   1  -5  -4  374.26   48.80
   1  -5  -4  317.57  224.88
  -1  -5  -5   27.10  109.49
   2   5   0  463.75   47.80
  -2   5   0  599.84   56.99
  -2   5   0  575.54  178.48
  -2  -5   0  403.36   45.50
   2  -5   0  825.02  206.38
  -2  -5   0  464.45  106.39
  -2   5   0  468.25   40.90
   2  -5   0  621.14   47.00
   2  -5   0  433.36   42.20
  -2  -5  -1  348.77  106.39
   2  -5   1  421.16   35.50
   2   5  -1  336.27  111.19
   2  -5   1  435.96   40.80
  -2   5   1  501.85   76.09
   2   5  -1  447.96   46.80
  -2  -5  -1  434.46   87.49
  -2   5  -1  376.26  176.08
   2   5   1  431.06  122.09
   2  -5  -1  402.06   39.80
  -2   5  -1  409.46   41.10
   2   5   1  632.04  122.39
  -2  -5   1  483.55  138.49
  -2   5  -1  390.56   57.09
  -2   5  -1  450.45   35.40
  -2  -5  -2 1613.24  294.37
  -2  -5  -2 1567.84  122.19
   2   5  -2 1648.64  252.67
   2  -5   2 1601.04  112.19
  -2  -5  -2 1451.75  182.78
   2  -5  -2 1610.24  124.59
  -2  -5   2 1575.84  117.89
  -2   5  -2 1668.33  128.79
   2  -5  -2 1931.41  174.48
   2   5   2 1224.18  242.38
  -2   5  -2 1901.41  363.96
   2  -5  -2 2261.97  258.97
  -2   5  -2 1564.34  147.49
  -2  -5  -3  724.83  253.07
  -2  -5  -3  687.83   60.99
   2   5  -3  626.84   74.89
  -2  -5  -3  735.53  156.28
   2   5  -3  665.23  230.68
   2  -5  -3  909.71  147.59
   2  -5  -3  685.23  224.78
   2  -5  -3  578.64   60.79
  -2  -5   3  578.24   51.59
  -2   5  -3  596.44  271.97
  -2   5  -3  783.32  112.29
  -2   5  -3  627.34   70.39
   2   5  -4  128.59  192.68
  -2  -5  -4  164.78   32.80
  -2  -5  -4   45.60  169.08
   2   5  -4  152.18   49.20
  -2  -5  -4   71.49  100.39
  -2   5  -4  142.69   77.19
   2  -5  -4  136.49   35.20
  -2   5  -4  120.99  224.18
  -2   5  -4  131.19   43.90
   2  -5  -4  157.18  187.08
  -2  -5  -5   57.19  114.79
  -3   5   0   96.99   20.10
   3   5   0   95.09   21.20
  -3  -5   0  139.69   31.00
  -3  -5   0   77.79   48.50
   3  -5   0  109.79   19.10
  -3  -5   0   93.49   21.40
  -3   5   0  137.89  135.69
   3  -5   0   87.39   18.80
   3  -5   0  141.59  143.59
   3  -5   1   86.09   17.10
   3   5  -1  150.98   28.70
   3   5  -1  202.18   60.99
  -3  -5  -1  155.78   84.39
   3  -5   1  144.19   18.40
  -3   5   1   24.40   41.70
   3   5   1   11.40   29.60
  -3   5  -1  -14.00  141.89
  -3   5  -1   86.09   15.50
   3  -5  -1   77.99   19.50
  -3   5  -1   87.09   52.09
   3   5   1  156.38   60.49
  -3   5  -1  103.39   20.30
  -3  -5   1  125.29   90.79
   3   5  -2 1568.04  128.49
  -3  -5  -2 1484.05  187.98
   3  -5   2 1469.55  107.99
  -3  -5  -2 1495.55  237.28
   3   5  -2 1527.45  219.88
  -3   5  -2 1276.07  149.59
   3   5   2 1187.88  206.88
  -3   5  -2 1661.93  108.39
   3  -5  -2 1585.24  120.49
  -3   5  -2 1657.03  122.89
  -3   5  -2 1564.74  349.17
  -3  -5  -3  632.54   60.09
   3   5  -3  503.75  200.08
  -3  -5  -3  796.82  256.97
  -3  -5  -3  701.63  163.58
   3  -5  -3  692.33   65.69
  -3   5  -3  724.83  120.39
  -3   5  -3  595.44  279.87
  -3   5  -3  611.44   70.49
   3  -5  -3  947.41  255.17
   3   5  -4   64.09  184.28
  -3  -5  -4  182.68  206.68
  -3  -5  -4    9.10   92.99
   3   5  -4    6.90   25.80
  -3  -5  -4   28.40   21.90
   3  -5  -4   -8.00   21.20
  -3   5  -4   36.20   34.20
  -3   5  -4  143.29  244.68
  -3   5  -4  -76.39   59.99
   3  -5  -4    0.60  144.19
  -3  -5  -5  360.86  160.98
  -3   5  -5  246.88  114.29
   4  -5   0  834.82   65.59
   4   5   0  835.62   71.69
   4  -5   0  800.22   68.99
   4  -5   1 2324.07  165.58
  -4  -5  -1 2214.78  234.88
   4   5  -1 2305.47  172.68
  -4  -5   1 2033.70  235.58
  -4   5  -1 2611.04  349.57
  -4   5  -1 2349.17  215.88
   4  -5  -1 2274.27  170.38
  -4   5  -1 2310.97  165.18
  -4   5  -1 2304.67  164.78
   4   5  -2 2727.33  212.68
   4  -5   2 2756.32  194.18
   4   5  -2 2867.21  283.87
  -4  -5  -2 2599.14  334.67
  -4  -5  -2 3212.78  293.87
   4   5   2 2480.85  288.47
  -4   5  -2 2705.63  253.87
  -4   5  -2 2812.12  194.38
  -4   5  -2 2787.42  204.18
   4  -5  -2 2828.32  205.88
  -4   5  -2 2465.95  394.86
  -4  -5  -3  171.98  109.19
  -4  -5  -3  120.69  153.98
   4   5  -3   73.39  120.49
   4   5  -3  103.19   38.20
   4  -5  -3  140.69   32.60
  -4   5  -3   84.09  194.58
  -4   5  -3  113.89   78.89
  -4   5  -3  112.59   35.30
  -4  -5  -4  254.47   40.30
  -4  -5  -4  150.08  123.59
   4  -5  -4  236.28   44.50
  -4   5  -4  400.86  114.09
  -4  -5  -5   94.59  125.89
  -4   5  -5   17.50   97.19
   5  -5   0 5338.27  358.16
  -5   5   0 4456.85  487.55
   5   5   0 5202.48  359.76
   5  -5   0 4916.31  351.86
   5   5  -1 1388.56  116.39
  -5  -5  -1 1381.76  171.98
   5  -5   1 1451.35  110.39
   5  -5  -1 1529.35  116.09
  -5   5  -1 1572.74  106.99
  -5  -5   1 1318.87  168.28
  -5   5  -1  977.60  258.37
   5  -5   2   50.09   13.80
  -5  -5  -2  126.59  122.09
   5   5  -2   15.00   19.20
  -5  -5  -2   58.29   76.69
   5   5   2   71.59   75.39
   5  -5  -2   38.40   22.30
  -5   5  -2   68.09   20.90
  -5   5  -2   50.99   14.00
  -5   5  -2   47.40   64.79
  -5   5  -2  -31.70  139.39
  -5  -5  -3  309.07  132.39
   5   5  -3  292.67  144.79
  -5  -5  -3  302.87  208.28
  -5   5  -3  136.79  207.78
  -5   5  -3  249.08   45.30
   5  -5  -3  263.47   44.70
  -5   5  -3  306.67  106.49
  -5  -5  -4  262.47  144.09
  -5  -5  -4  320.77   45.70
   5  -5  -4  366.56   55.29
  -5   5  -4  345.67  122.99
  -5  -5  -5   -3.80  128.69
  -5   5  -5  -39.40   93.89
   6  -5   0 1049.70   88.99
   6  -5   0 1006.80   79.79
   6   5   0 1194.28   91.79
   6   5  -1  214.08   36.00
   6  -5   1  174.28   29.70
  -6  -5  -1  231.88   86.69
   6  -5  -1  160.88   31.90
  -6   5  -1  100.09   71.49
  -6  -5   1  257.27   83.09
  -6   5  -1   79.49  142.59
  -6  -5  -2  134.59   96.99
  -6  -5  -2   68.09  114.39
   6   5  -2  153.58   38.70
   6  -5   2  106.59   21.10
  -6   5  -2  141.59  169.88
  -6   5  -2  157.48   94.19
  -6   5  -2  133.89   24.90
   6  -5  -2  179.38   35.20
  -6  -5  -3  -30.10   96.39
   6   5  -3   63.59   35.70
  -6  -5  -3   -1.10  130.99
  -6   5  -3    5.60   74.89
  -6   5  -3   28.70   24.20
   6  -5  -3   50.49   23.20
  -6   5  -3  -26.40  165.68
  -6  -5  -4  158.68  140.19
  -6  -5  -4  310.87   45.20
   6  -5  -4  245.18   49.40
  -6   5  -4  346.17  134.29
  -6  -5  -5   15.70  144.69
   6  -5  -5   84.59   51.39
  -6   5  -5  159.08  130.39
   7   5   0 2300.37  170.78
   7  -5   0 2159.78  169.38
  -7  -5  -1  482.65  119.09
   7  -5   1  739.53   63.39
   7   5  -1  717.93   67.69
  -7   5  -1  222.38  165.08
  -7  -5   1  689.93  110.69
   7  -5  -1  775.12   70.19
   7   5  -2   28.80   28.40
  -7  -5  -2   98.69  121.29
  -7  -5  -2  110.99   95.59
   7  -5   2   69.29   20.30
  -7   5  -2   86.29   89.29
  -7   5  -2  123.29  189.88
   7  -5  -2   70.39   29.80
  -7   5  -2   63.59   17.30
  -7  -5  -3   19.40  144.29
  -7  -5  -3   97.89  112.19
   7   5  -3   18.20   33.90
   7  -5  -3   24.30   26.50
  -7   5  -3   -6.00   87.59
  -7   5  -3   51.89   25.50
  -7   5  -3  141.39  211.88
  -7  -5  -4   19.60  125.79
   7  -5  -4   94.49   38.70
  -7   5  -4  111.29  114.09
  -7  -5  -5   17.30  149.29
  -7   5  -5  -35.20  112.99
   7  -5  -5  -15.20   34.70
   8  -5   0  521.75   57.99
   8  -5   0  519.45   39.30
   8   5   0  441.06   54.09
   8  -5   1  810.92   70.99
   8   5  -1  731.73   72.59
   8  -5  -1  661.23   74.39
   8   5  -2  713.63   79.99
   8  -5   2  749.33   64.79
  -8  -5  -2  785.82  221.58
  -8  -5  -2  563.54  171.88
  -8   5  -2  251.67  195.78
  -8   5  -2  572.34  155.78
   8  -5  -2  707.03   75.99
  -8  -5  -3  -39.30  106.99
   8  -5  -3   17.90   28.30
  -8   5  -3   21.00   95.89
  -8  -5  -4  183.98  150.58
   8  -5  -4  226.88   52.79
  -8   5  -4  220.98  136.09
  -8  -5  -5   -2.10  139.99
   8  -5  -5   42.30   40.80
  -8   5  -5   85.69  134.69
   9   5   0   50.89   26.40
  -9   5   0 -159.88  109.99
   9  -5   0  136.49   31.50
  -9  -5  -1   43.40   81.99
   9  -5   1   70.59   27.00
   9   5  -1   96.29   30.90
  -9   5  -1    6.60  147.29
   9  -5  -1   93.29   29.50
   9  -5   2  643.74   60.39
  -9  -5  -2  536.85  194.98
   9   5  -2  609.74   78.69
  -9  -5  -2  461.45  168.28
   9  -5  -2  524.25   71.99
  -9   5  -2  504.65  158.38
  -9   5  -2  155.18  199.38
  -9  -5  -3  535.85  189.88
  -9   5  -3  273.57  143.99
   9  -5  -3  584.34   74.19
  -9  -5  -4  111.69  164.38
  -9   5  -4  169.88  141.09
   9  -5  -4  111.89   43.80
 -10   5   0 -123.79  121.89
  10  -5   0  -16.80   23.20
  10   5  -1  126.69   38.10
  10  -5   1  119.29   33.60
 -10   5   1   56.89  159.18
  10  -5  -1  118.39   38.70
 -10   5  -1  -22.20  166.18
  10  -5   2   63.69   27.40
 -10  -5  -2   -1.30  101.19
 -10   5  -2  -50.99  103.79
  10  -5  -2  100.79   38.20
 -10  -5  -3  164.18  149.19
 -10   5  -3   72.59  110.19
  10  -5  -3   46.80   35.30
 -10  -5  -4  198.08  165.68
 -10   5  -4  295.57  159.58
  10  -5  -4  373.16   67.59
  11  -5   0  -12.70   26.10
  11  -5   1  221.88   44.90
  11  -5  -1  239.38   47.60
 -11  -5  -2   41.00  120.19
 -11   5  -2  158.18  127.79
  11  -5  -2   56.19   30.60
 -11  -5  -3   45.90  133.59
 -11   5  -3  -59.59  109.69
  11  -5  -3   23.50   36.20
 -11  -5  -4   60.09  162.08
 -11   5  -4  265.27  167.48
  11  -5  -4  115.09   50.59
  12  -5   0  -21.50   27.50
  12  -5   1  -32.70   23.10
  12  -5  -1   41.60   35.60
 -12  -5  -2   88.29  139.19
  12  -5  -2   43.50   39.00
 -12   5  -2   23.70  117.59
 -12  -5  -3  167.28  164.18
  12  -5  -3   49.20   42.50
 -12   5  -3  242.78  151.58
  13  -5   0  526.25   77.29
  13  -5   1   85.39   39.40
  13  -5  -1  132.49   46.80
 -13   5  -1  -69.59   95.29
 -13  -5  -2   12.50  137.39
 -13   5  -2   50.69  120.89
  13  -5  -2  144.09   51.39
 -13  -5  -3  427.66  205.28
 -13   5  -3  141.39  160.78
  13  -5  -3  224.58   62.89
  14  -5   0  -17.40   32.50
  14  -5   1  190.08   49.00
 -14  -5  -1   56.19  121.19
 -14   5  -1    7.30  113.49
  14  -5  -1  207.58   58.39
 -14  -5  -2  157.08  175.58
 -14   5  -2   90.19  141.99
  14  -5  -2  380.66   74.29
  15  -5   0  162.68   52.19
 -15  -5  -1   93.99  157.28
  15  -5  -1   69.49   47.10
 -15   5  -1  -68.69  122.59
   0  -6   0 9721.73  641.44
   0   6   0 8993.20  745.33
   0  -6   0 9999.00  761.72
   0  -6   0 8616.24  644.14
   0   6  -1 3108.59  217.08
   0   6   1 2687.53  237.28
   0  -6  -1 2626.44  241.48
   0   6  -1 2737.73  336.17
   0  -6   1 3366.76  209.68
   0   6   1 2756.82  280.67
   0  -6  -1 2733.43  211.38
   0   6   1 3504.55  342.87
   0  -6  -2    6.20   14.30
   0  -6  -2   -6.40   82.09
   0  -6   2    4.20   50.59
   0   6  -2 -114.39  101.39
   0  -6  -2  -22.80   43.50
   0   6  -2   -9.10   18.60
   0   6  -3  166.18   43.70
   0  -6  -3  231.28   92.29
   0  -6  -3  171.88  155.88
   0  -6  -3  155.58   31.00
   0   6  -3  161.58  187.08
   0  -6  -4  304.57   43.00
   0  -6  -4  174.88  194.98
   0   6  -4  137.09   47.90
   0  -6  -4  192.68  112.49
   0   6  -4  173.88  228.78
   0  -6  -5  -88.29   96.59
  -1  -6   0  428.06  134.29
   1  -6   0  400.86   40.10
   1  -6   0  398.56   38.30
  -1   6   0  510.45  174.48
  -1   6   0  395.56   36.80
   1   6   0  516.55  134.09
   1   6   0  448.66   46.20
   1  -6   0  580.94  179.98
   1  -6   0  440.56   47.90
   1  -6   1  573.14   66.99
  -1  -6  -1  581.24   96.19
  -1   6   1  643.14  142.99
   1   6  -1  750.92  182.38
   1  -6   1  647.24   48.90
   1   6  -1  611.44   57.19
  -1  -6  -1  868.41  149.79
  -1   6   1  425.66   76.69
   1  -6  -1  615.44   54.89
   1  -6  -1  652.13   83.39
  -1   6  -1  696.03  219.18
  -1  -6   1  552.34  178.18
   1   6   1  714.53  142.59
   1   6   1  634.24   92.59
   1   6   1  881.01  189.98
  -1   6  -1  586.24   56.59
   1  -6   2  867.51   64.19
  -1  -6  -2  858.61   74.09
  -1  -6  -2 1041.60  136.39
   1   6  -2  814.52   82.29
   1   6  -2 1107.19  257.97
  -1  -6  -2 1376.16  252.57
  -1   6  -2  914.11  259.97
  -1   6  -2  797.42   79.49
   1  -6  -2  914.71   76.09
  -1  -6   2  875.01   67.19
   1  -6  -2  993.80  123.79
  -1  -6   2  943.11  102.59
   1  -6  -2 1072.99  220.58
   1   6  -3  200.68  202.28
   1   6  -3  301.37   55.39
  -1  -6  -3  316.47  106.89
  -1  -6  -3  382.16  203.18
  -1  -6  -3  329.17   41.90
  -1   6  -3  307.07  215.98
  -1  -6   3  300.57   26.80
   1  -6  -3  279.97   41.40
   1  -6  -3  271.07   99.39
   1  -6  -3  469.55  199.18
  -1   6  -3  255.17   50.39
   1   6  -4  188.68   52.79
  -1  -6  -4   19.70   89.19
   1   6  -4   70.79  212.78
  -1  -6  -4  227.88  206.98
  -1  -6  -4  172.48   36.00
   1  -6  -4  240.38  206.98
  -1   6  -4  190.38  241.68
   1  -6  -4   88.39   98.89
  -1   6  -4  157.58   49.70
   1  -6  -4  166.08   35.70
  -1  -6  -5    0.60  109.69
  -2  -6   0  303.97  112.49
   2   6   0  543.65   86.09
   2  -6   0  421.86   41.90
   2  -6   0  905.41  302.27
  -2   6   0  440.36   41.90
   2  -6   0  555.94   46.00
   2   6   0  422.26   62.49
  -2   6   0  423.36  175.78
  -2   6   0  486.05   53.89
  -2  -6  -1  562.54  105.09
   2   6  -1  555.84   57.19
   2   6  -1  661.43  146.09
  -2   6   1  590.04   87.69
   2  -6   1  479.45   45.60
  -2  -6  -1  825.42  149.49
  -2   6  -1  501.75   53.19
  -2   6  -1  576.24   46.10
   2   6   1  889.11  167.08
   2  -6  -1  566.64   85.69
  -2   6  -1  668.53   54.29
   2  -6  -1  602.74   51.69
  -2   6  -1  586.04  201.58
   2   6   1  469.85  115.99
  -2  -6   1  697.43  168.98
  -2  -6  -2  849.41  152.88
  -2  -6  -2 1119.89   87.29
   2   6  -2 1085.29  237.78
   2   6  -2 1034.40   96.39
   2  -6   2 1058.79   76.89
  -2  -6  -2 1213.28  249.88
  -2  -6   2 1033.70   81.29
   2  -6  -2 1029.50  132.29
  -2   6  -2 1123.59  103.09
   2   6   2 1104.09  226.38
  -2   6  -2 1004.90  286.97
   2  -6  -2 1700.43  225.88
  -2   6  -2 1070.99   92.19
   2  -6  -2 1026.00   88.69
  -2  -6  -3  183.88   32.20
   2   6  -3  105.99   34.80
   2   6  -3  301.87  192.08
  -2  -6  -3  161.78   98.39
  -2  -6  -3  103.29  160.88
  -2   6  -3   67.69  179.98
  -2   6  -3  104.49   35.40
   2  -6  -3  139.09   31.20
  -2   6  -3  206.98   60.39
  -2  -6   3  148.29   21.20
   2  -6  -3  205.78   91.09
   2  -6  -3  147.19  150.38
   2   6  -4  271.67   63.99
  -2  -6  -4  411.96   53.89
  -2  -6  -4  485.45  152.28
  -2  -6  -4  530.15  259.07
   2   6  -4  565.64  264.97
  -2   6  -4  380.16  262.87
   2  -6  -4  393.16   57.39
   2  -6  -4  567.94  262.47
  -2   6  -4  368.26   65.99
  -2  -6  -5  210.18  145.09
  -3  -6   0  254.17   87.19
  -3   6   0  379.86  173.88
   3  -6   0  274.27   30.70
   3   6   0  274.67   39.10
   3  -6   0  230.78   31.40
   3   6  -1  394.56   44.10
   3  -6   1  360.26   33.00
  -3  -6  -1  324.57  103.39
   3  -6   1  306.57   34.40
  -3  -6  -1  359.56   90.59
  -3   6   1  440.36   77.19
   3   6  -1  368.06   81.39
   3   6   1  200.78   57.39
  -3   6  -1  288.47   29.80
  -3   6  -1  331.07   36.80
  -3  -6   1  293.17  120.59
  -3   6  -1  265.47   60.89
   3  -6  -1  323.77   40.80
   3   6   1  406.86   80.49
  -3   6  -1  362.66  190.38
   3   6  -2 1277.07  205.68
  -3  -6  -2 1292.77  175.58
   3   6  -2 1130.39  111.79
   3  -6   2 1431.16   96.79
  -3  -6  -2 1317.57  219.38
  -3   6  -2 1395.36  329.97
   3  -6  -2 1383.86  108.99
  -3   6  -2 1297.37  134.19
   3   6   2 1349.27  245.68
  -3   6  -2 1404.26  110.09
   3   6  -3  519.25  198.78
  -3  -6  -3  422.96   48.80
   3   6  -3  340.77   64.49
  -3  -6  -3  390.96  132.89
  -3  -6  -3  429.76  203.88
   3  -6  -3  548.45   56.59
   3  -6  -3  772.52  235.18
  -3   6  -3  369.46  243.78
  -3   6  -3  491.95   93.09
  -3   6  -3  508.55   65.89
  -3  -6  -4  174.38  120.39
  -3  -6  -4  118.89   31.00
  -3   6  -4  150.18   79.19
   3  -6  -4  109.69   35.50
  -3  -6  -5   21.50  111.09
  -4   6   0  172.98  145.29
  -4  -6   0  387.56   73.49
   4  -6   0  403.36   41.00
   4  -6   0  339.07   36.70
  -4  -6   0  413.06   46.30
   4   6   0  292.17   44.20
  -4  -6  -1  237.88   89.09
   4  -6   1  151.28   24.10
   4  -6   1  213.98   26.90
   4   6  -1  246.88   38.30
  -4  -6  -1   35.80   58.39
  -4   6  -1  207.88   28.10
  -4  -6   1  267.27  106.69
  -4   6  -1  153.68   63.69
   4  -6  -1  197.88   31.40
  -4   6  -1  115.79  154.08
  -4  -6  -2  941.31  221.08
   4  -6   2  881.51   67.09
   4   6  -2  880.71  169.28
   4   6  -2  878.21   86.29
  -4  -6  -2  425.96  132.99
  -4   6  -2  996.80  125.69
  -4   6  -2  941.21   67.29
   4   6   2  704.73  160.28
  -4   6  -2  820.12  279.37
  -4   6  -2  947.41   78.29
   4  -6  -2  857.31   79.19
  -4  -6  -3  716.93  249.97
  -4  -6  -3  727.43  161.08
  -4  -6  -3  623.74   60.19
   4   6  -3  616.04   83.19
   4   6  -3  705.43  209.58
   4  -6  -3  608.54   65.99
  -4   6  -3  568.94   68.69
  -4   6  -3  581.24  117.09
  -4   6  -3  545.25  284.67
  -4  -6  -4  193.08  133.29
  -4  -6  -4  157.28   33.40
  -4   6  -4  107.59   79.19
   4  -6  -4  116.59   36.30
  -4  -6  -5   76.79  132.49
  -5   6   0  -65.79  113.39
   5   6   0   54.39   23.20
   5  -6   0   31.30   14.10
   5  -6   0   19.00   14.20
  -5  -6  -1   10.20   54.89
   5  -6   1   30.50   15.90
   5   6  -1   35.50   22.60
  -5  -6  -1   95.19   68.69
   5  -6   1   31.70   12.70
  -5  -6   1  -17.20   64.69
   5  -6  -1   61.49   19.70
  -5   6  -1   61.99  147.19
  -5   6  -1   17.50   13.50
  -5   6  -1  -19.90   54.49
  -5  -6  -2    3.50   96.39
   5   6  -2    9.20   18.70
   5  -6   2  -10.70   10.40
  -5  -6  -2  -42.50   61.59
   5   6  -2  -25.30   53.89
  -5   6  -2    3.60   11.00
   5   6   2  -21.40   46.60
   5  -6  -2    0.40   19.80
  -5   6  -2   35.30   62.39
   5   6   2  -23.20   61.19
  -5   6  -2   -4.40  149.69
  -5   6  -2   26.40   18.00
   5   6  -3 1006.30  216.78
   5   6  -3  709.83   85.79
  -5  -6  -3  534.65  164.68
  -5  -6  -3  955.60  285.87
  -5   6  -3  813.02  145.19
   5  -6  -3  691.33   74.49
  -5   6  -3  325.67  248.98
  -5   6  -3  791.62   77.49
  -5  -6  -4 1363.76  111.29
  -5  -6  -4 1360.06  265.37
   5  -6  -4 1233.78  116.79
  -5   6  -4 1234.48  193.48
  -5  -6  -5  335.57  187.28
   5  -6  -5  480.45   73.59
   6   6   0  170.18   34.30
   6  -6   0  184.98   31.30
   6  -6   0  155.38   23.10
  -6   6   0   57.69  115.79
   6  -6   1  133.59   25.70
  -6  -6  -1   63.99   71.19
  -6  -6  -1  174.08   80.49
   6   6  -1  107.79   30.00
  -6   6  -1  -13.40  136.89
   6  -6  -1  106.99   28.20
  -6   6  -1  -22.50   61.59
  -6  -6   1   74.69   73.59
  -6  -6  -2  261.37  123.09
   6   6  -2  544.95   67.69
   6  -6   2  454.35   42.50
  -6  -6  -2  367.16  166.98
  -6   6  -2  474.45  119.19
  -6   6  -2  236.98  192.68
  -6   6  -2  411.86   44.80
   6  -6  -2  480.45   59.89
  -6  -6  -3   23.20  104.39
   6   6  -3   83.19   40.20
  -6  -6  -3  178.58  171.38
   6  -6  -3   90.99   29.50
  -6   6  -3   89.79  192.18
  -6   6  -3   97.19   84.69
  -6   6  -3   67.29   27.90
  -6  -6  -4  375.76   52.09
  -6  -6  -4  164.68  135.69
  -6   6  -4  404.26  129.09
   6  -6  -4  336.37   58.39
  -6  -6  -5  -34.40  135.59
   6  -6  -5  113.09   46.30
   7  -6   0 1419.16  107.59
   7   6   0 1281.67  107.59
   7  -6   0 1174.98   93.79
   7   6  -1  210.08   38.30
   7  -6   1  178.48   31.50
  -7  -6  -1  206.78   86.29
  -7   6  -1  -28.00   62.69
  -7   6  -1  -64.79  130.89
  -7  -6   1  243.58   88.39
   7  -6  -1  158.78   32.00
  -7  -6  -2  180.18  119.59
  -7  -6  -2  336.47  161.08
   7   6  -2  219.58   47.20
   7  -6   2  219.58   32.40
   7  -6  -2  275.17   46.30
  -7   6  -2  -72.09  151.98
  -7   6  -2  114.09   91.29
  -7   6  -2  251.87   31.60
  -7  -6  -3  524.65  239.38
  -7  -6  -3  834.32  206.48
   7   6  -3  651.03   90.19
  -7   6  -3  643.44   66.79
  -7   6  -3  481.85  291.07
   7  -6  -3  753.62   74.59
  -7   6  -3  699.33  166.28
  -7  -6  -4  878.61   81.49
  -7  -6  -4  691.13  212.68
   7  -6  -4  700.63   91.29
  -7   6  -4  781.42  178.88
  -7  -6  -5  100.29  160.78
   7  -6  -5  204.28   55.29
   8  -6   0  191.68   36.40
  -8   6   0   43.60  131.39
   8   6   0  123.99   31.60
   8  -6   0  140.69   19.40
  -8   6   1  259.27  185.08
   8   6  -1  323.97   49.20
  -8  -6  -1  245.78   90.99
   8  -6   1  348.27   45.30
   8  -6  -1  344.37   51.39
  -8   6  -1  150.48  182.58
  -8   6  -1  104.19   89.49
   8  -6   2  418.06   45.70
  -8  -6  -2  337.37  142.69
   8   6  -2  475.75   67.29
  -8  -6  -2  593.44  194.58
  -8   6  -2  170.28  200.58
  -8   6  -2  468.05  141.19
   8  -6  -2  405.96   62.19
  -8  -6  -3  258.57  144.09
  -8   6  -3   67.99  103.99
   8  -6  -3  139.49   41.00
  -8  -6  -4   86.09  141.29
  -8   6  -4  117.79  118.29
   8  -6  -4   31.90   36.50
   8  -6  -5   79.19   47.50
   9   6   0    0.90   25.30
   9  -6   0   13.50   23.90
  -9   6   0  -42.30  133.49
   9   6  -1  509.85   61.49
  -9   6   1   12.10  139.49
  -9   6  -1  220.68  205.68
   9  -6  -1  567.44   66.59
  -9   6  -1    4.70   81.39
  -9  -6  -2 1120.09  236.28
   9  -6   2 1335.47  103.19
   9   6  -2 1200.68  115.29
  -9   6  -2  842.32  196.68
   9  -6  -2 1210.28  114.19
  -9  -6  -3  343.67  162.18
   9  -6  -3  215.88   51.59
  -9   6  -3   97.09  115.89
  -9  -6  -4  162.98  156.68
   9  -6  -4   42.40   40.40
  -9   6  -4   92.89  119.79
  10   6  -1  560.94   71.59
 -10   6   1  296.07  185.08
  10  -6   1  553.34   66.29
  10  -6  -1  447.36   65.89
 -10  -6  -2  240.78  147.19
  10  -6   2  285.17   45.30
 -10   6  -2  152.48  127.09
  10  -6  -2  216.28   47.50
 -10  -6  -3   71.99  136.49
  10  -6  -3   11.10   33.40
 -10   6  -3  -35.10  104.79
 -10  -6  -4  264.77  175.78
 -10   6  -4  186.38  138.29
  10  -6  -4  123.99   51.99
  11  -6   0  610.34   75.99
  11  -6   1   88.29   33.70
  11  -6  -1   67.09   36.20
 -11   6  -1    0.40   88.59
  11  -6   2  268.37   44.50
 -11  -6  -2  272.07  146.99
 -11   6  -2  166.58  125.99
  11  -6  -2  254.27   56.79
 -11  -6  -3   -6.10  126.39
  11  -6  -3  137.09   42.60
 -11   6  -3  218.88  150.18
 -11  -6  -4  201.88  193.18
  11  -6  -4   29.40   42.20
 -11   6  -4   66.79  140.99
  12  -6   0 1526.05  137.39
  12  -6   1  624.44   78.29
  12  -6  -1  579.14   81.39
 -12  -6  -2   51.19  128.79
  12  -6  -2   99.79   43.00
 -12   6  -2  -77.89  109.69
 -12  -6  -3 -152.48  103.79
  12  -6  -3  -12.10   35.60
 -12   6  -3   88.29  128.29
  13  -6   0  -17.20   32.10
  13  -6   1   37.00   32.50
 -13   6  -1  -40.60   95.89
  13  -6  -1   49.60   33.80
 -13  -6  -2  235.58  171.88
 -13   6  -2  236.78  155.28
  13  -6  -2  399.56   68.99
 -13  -6  -3 -146.89  141.59
  13  -6  -3  -31.30   40.80
 -13   6  -3  176.18  166.88
  14  -6   0   19.40   38.70
 -14  -6  -1 -125.29  135.49
  14  -6   1  244.68   53.49
  14  -6  -1  227.18   56.99
 -14   6  -1  -87.79  108.19
 -14  -6  -2  356.16  184.08
  14  -6  -2  306.97   69.19
 -14   6  -2  143.59  145.49
  15  -6   0  139.69   53.69
  15  -6   1   10.80   35.10
 -15  -6  -1  -11.10  155.68
  15  -6  -1  -46.30   38.20
 -15   6  -1   18.90  126.99
   0  -7   0  -64.99  118.69
   0   7   0  -14.80   18.10
   0  -7   0   10.90   19.50
   0  -7   0   -0.70   11.20
   0   7   0   84.29  124.69
   0   7   1  317.57  110.99
   0  -7  -1  225.38   61.19
   0  -7  -1  304.27   32.20
   0   7   1  211.98   57.49
   0   7  -1  240.28  162.78
   0   7  -1  287.07   39.10
   0   7   1  388.76  162.78
   0   7  -2   44.00   20.60
   0   7  -2  -29.90  109.59
   0  -7  -2   45.30   53.29
   0  -7  -2   58.89   97.59
   0  -7  -2   38.20   16.00
   0  -7   2   -6.60   29.10
   0  -7  -3 1660.23  336.97
   0  -7  -3 1194.68  185.28
   0  -7   3 1009.40   70.29
   0   7  -3 1014.40  320.47
   0  -7  -3  997.50   88.59
   0  -7   3  982.20   70.29
   0   7  -3 1026.10  100.79
   0  -7  -4 1087.79  100.59
   0  -7  -4 1167.38  214.48
   0  -7  -5   10.00  115.89
  -1  -7   0   35.30  106.79
   1   7   0   38.50   22.30
  -1   7   0   13.90  128.29
  -1   7   0   -4.70   13.00
   1   7   0   56.69  102.29
   1  -7   0  -19.70   10.20
   1  -7   0   14.50   19.70
  -1  -7  -1 2205.98  156.78
   1  -7   1 1961.20  165.38
   1  -7   1 1968.60  150.58
  -1   7   1 1751.32  178.08
  -1  -7  -1 1597.84  185.58
  -1   7   1 2527.25  312.17
   1   7  -1 2200.68  162.08
   1   7  -1 1787.02  266.27
   1   7   1 2061.19  229.68
  -1   7  -1 2481.05  161.88
   1  -7  -1 2250.77  157.08
   1   7   1 2324.67  283.27
  -1   7  -1 2358.56  322.07
   1  -7  -1 2392.16  189.18
  -1  -7  -2 1119.79   90.09
   1   7  -2 1270.57  290.47
   1   7  -2 1070.89   98.09
  -1  -7  -2 1432.66  259.17
   1  -7   2 1072.19   79.19
  -1  -7  -2  791.32  145.09
  -1  -7   2  977.10  104.39
   1  -7  -2 1343.97  144.49
  -1   7  -2 1081.09   95.89
  -1   7  -2  946.91  279.57
   1  -7  -2 1038.00   90.19
   1  -7  -2 1669.43  226.78
  -1  -7  -3   34.70  123.09
   1   7  -3   42.70   31.90
  -1  -7  -3  -56.59   64.89
   1   7  -3   13.40  148.59
  -1  -7  -3   16.70   20.10
   1  -7  -3    7.60   20.10
  -1   7  -3  -47.10  158.38
   1  -7  -3  171.88  155.48
  -1  -7   3    8.00   10.30
   1  -7  -3   32.30   66.39
  -1   7  -3   -1.90   24.20
  -1  -7  -4  -48.70   85.39
  -1  -7  -4   77.59   29.60
   1  -7  -4   60.39   29.30
   1  -7  -4  116.09   97.39
  -1  -7  -5   22.30  115.99
   2   7   0 3587.74  306.07
   2   7   0 3824.42  287.57
   2   7   0 4071.09  336.77
  -2   7   0 4549.94  452.65
  -2   7   0 4034.20  286.77
   2  -7   0 4121.19  281.27
  -2  -7  -1  971.00  146.29
  -2  -7  -1  999.40  142.09
   2   7  -1 1042.40  170.48
   2  -7   1 1014.70   78.59
   2   7  -1 1074.19   89.99
  -2   7   1 1536.85  284.57
  -2   7   1  832.52  105.79
   2   7   1 1192.68  203.48
   2   7   1  992.00  142.09
   2  -7  -1 1042.30   84.99
   2  -7  -1 1235.68  117.59
  -2   7  -1 1021.60   85.29
  -2   7  -1  804.92  246.28
  -2  -7  -2 1517.05  232.08
   2   7  -2 1305.77  111.89
  -2  -7  -2 1279.77  101.89
   2   7  -2 1160.88  264.17
  -2  -7  -2 1235.38  169.78
   2  -7   2 1161.68   91.09
   2  -7  -2 1580.34  156.98
  -2   7  -2 1269.87  106.59
   2  -7  -2 1268.97  102.69
   2   7   2 1139.99  235.18
  -2   7  -2 1289.57  323.97
  -2  -7  -3 1782.32  218.38
   2   7  -3 1322.17  325.87
  -2  -7  -3 1499.95  118.59
  -2  -7  -3 1369.76  322.47
  -2   7  -3 1492.45  413.76
  -2  -7   3 1204.38  107.59
  -2   7  -3 1370.76  126.09
   2  -7  -3 1914.51  193.08
   2  -7  -3 1666.33  332.57
   2  -7  -3 1571.04  121.09
  -2  -7  -4  480.65  154.68
  -2  -7  -4  326.77   49.50
   2  -7  -4  244.58   47.30
  -2  -7  -5  172.58  143.69
  -3   7   0   63.69   32.30
   3   7   0   18.50   23.70
   3  -7   0   38.70   17.30
  -3   7   0   37.40  140.29
  -3  -7   0   36.10   84.09
   3  -7   1 1189.78   84.09
  -3  -7  -1 1277.37  159.98
   3   7  -1 1189.18   95.59
   3   7  -1 1105.89  134.79
  -3  -7  -1 1079.29  156.18
  -3   7   1 1146.99  269.07
  -3   7   1 1002.30  114.99
  -3   7  -1 1045.30   88.29
  -3   7  -1  890.51  100.19
  -3   7  -1 1075.59   82.79
  -3   7  -1 1299.47  300.37
   3  -7  -1 1155.68   90.39
  -3  -7   1  720.53  226.68
   3   7   1 1017.50  115.09
   3   7   1 1097.19  130.59
   3   7  -2  326.97   50.19
  -3  -7  -2  417.76  116.39
   3  -7   2  335.27   29.60
   3   7  -2  450.85  151.18
  -3  -7  -2  383.26  162.48
   3  -7  -2  295.67   41.80
  -3   7  -2  366.96  211.98
  -3   7  -2  252.37   55.59
  -3   7  -2  280.17   42.80
   3   7   2  392.56  137.89
  -3  -7  -3  298.07  116.19
  -3  -7  -3  209.68  154.18
  -3  -7  -3  214.78   36.40
   3   7  -3  178.68   47.80
   3   7  -3   90.99  149.49
   3  -7  -3  180.48   38.50
  -3   7  -3  253.57  235.58
  -3   7  -3  242.58   46.20
  -3   7  -3  195.18   60.99
  -3  -7  -4  582.24   72.99
  -3  -7  -4 1034.40  216.18
   3  -7  -4  709.33   75.59
  -3   7  -4  710.93  118.59
  -3  -7  -5  345.07  178.18
   4   7   0  164.68   33.90
   4  -7   0  130.19   23.80
  -4  -7   0   92.19   68.09
  -4   7   0   86.49  139.79
   4   7  -1   45.40   23.90
  -4  -7  -1    1.00   54.29
   4  -7   1   46.20   15.80
  -4   7   1  -33.50  128.69
  -4  -7  -1   91.69   70.49
  -4  -7   1   10.80   82.49
  -4   7  -1  -13.50  138.09
  -4   7  -1   32.50   17.10
  -4   7  -1    9.50   44.50
   4  -7  -1   31.30   15.70
   4   7  -2  621.24  143.59
   4   7  -2  665.03   73.49
  -4  -7  -2  578.54  185.88
  -4  -7  -2  703.63  151.08
   4  -7   2  662.93   54.39
  -4   7  -2  630.84   64.59
  -4   7  -2  733.03   54.29
   4  -7  -2  728.43   68.29
  -4   7  -2  639.64  102.29
  -4   7  -2  465.75  241.88
   4   7   2  683.43  155.08
  -4  -7  -3  422.56   50.09
  -4  -7  -3  217.38  178.98
  -4  -7  -3  313.37  132.69
   4   7  -3  329.17   61.29
   4   7  -3  467.35  181.98
  -4   7  -3  326.97   52.89
  -4   7  -3  519.85  272.17
   4  -7  -3  349.07   52.49
  -4   7  -3  303.17   80.39
  -4  -7  -4  109.19  120.69
  -4  -7  -4   40.00   26.60
  -4   7  -4  -45.80   59.89
   4  -7  -4    7.40   27.20
  -4  -7  -5   73.09  126.59
   4  -7  -5  114.79   48.20
  -5  -7   0 1852.41  168.68
   5   7   0 1864.41  145.19
   5  -7   0 1747.23  139.09
   5  -7   1 1166.48   88.79
  -5   7   1 1792.42  328.87
   5   7  -1 1047.00   96.09
  -5  -7  -1 1033.80  148.79
  -5   7  -1 1037.30  152.98
  -5   7  -1  595.04  227.98
  -5  -7   1 1131.69  177.08
   5  -7  -1 1189.28   93.69
  -5   7  -1 1092.79   87.99
  -5  -7  -2  240.28  103.89
  -5  -7  -2  197.78  136.09
   5   7  -2  168.08   40.70
   5   7  -2  206.58   74.09
   5  -7   2  188.68   25.20
  -5   7  -2  118.59  180.78
  -5   7  -2  125.19   29.20
  -5   7  -2  135.19   72.59
   5  -7  -2  206.78   38.20
   5   7  -3  250.57  137.39
   5   7  -3  324.77   57.39
  -5  -7  -3  353.76  134.39
  -5  -7  -3   11.10  143.39
   5  -7  -3  227.88   45.30
  -5   7  -3  194.68   40.90
  -5   7  -3  190.48   86.39
  -5   7  -3  282.97  249.97
  -5  -7  -4  242.98   42.10
  -5  -7  -4  156.88  136.89
   5  -7  -4  209.18   48.00
  -5   7  -4  178.58   90.99
  -5  -7  -5   83.79  135.29
   5  -7  -5   28.20   38.20
   6  -7   0  577.34   60.49
   6   7   0  793.12   70.99
  -6   7   0  301.57  163.98
   6  -7   0  846.42   67.99
   6  -7   1   50.99   18.70
   6  -7   1   12.30   12.30
  -6  -7  -1   55.79   67.69
  -6  -7  -1  -13.70   62.09
  -6   7   1   55.69  137.29
   6   7  -1   15.60   21.60
  -6   7  -1   23.80  148.39
   6  -7  -1   29.40   22.30
  -6  -7   1   71.49   81.39
  -6   7  -1  -23.90   59.99
   6   7  -2  609.14   71.39
   6  -7   2  547.45   53.69
  -6  -7  -2  517.05  179.48
  -6  -7  -2  545.75  155.88
  -6   7  -2  400.16  238.98
  -6   7  -2  802.92  147.09
  -6   7  -2  638.14   57.89
   6  -7  -2  604.84   66.49
  -6  -7  -3  566.14  239.38
   6   7  -3  374.36   70.89
  -6  -7  -3  612.24  177.38
  -6   7  -3  452.55   60.39
   6  -7  -3  571.14   70.49
  -6   7  -3  258.87  240.18
  -6   7  -3  541.65  127.69
  -6  -7  -4  -39.50  105.19
  -6  -7  -4   49.00   27.90
   6  -7  -4   -4.00   29.90
  -6   7  -4   -0.10   85.89
  -6  -7  -5  121.39  152.98
   6  -7  -5  116.79   53.09
   7  -7   0 1059.19   96.89
   7  -7   0 1173.48   88.39
  -7  -7  -1 1068.39  153.78
   7   7  -1 1128.39  102.79
  -7   7   1 1022.50  284.87
   7  -7   1 1274.97   97.79
   7  -7  -1 1206.28  100.89
  -7  -7   1 1018.10  166.18
   7  -7   2  846.52   69.29
  -7  -7  -2  786.02  221.38
   7   7  -2  725.03   83.69
  -7  -7  -2  881.61  195.78
  -7   7  -2  737.13   66.59
   7  -7  -2  909.61   82.99
  -7   7  -2  625.04  149.09
  -7   7  -2  489.15  254.77
  -7  -7  -3 -107.19   84.19
   7  -7  -3   14.90   28.40
  -7   7  -3   -5.20   83.59
  -7  -7  -4  181.48  146.49
  -7  -7  -4  352.06   52.09
   7  -7  -4  330.27   62.79
  -7   7  -4  440.26  143.69
  -7  -7  -5  163.58  172.38
   7  -7  -5  229.28   64.79
  -8   7   0    0.70  137.49
   8  -7   0  405.86   53.79
   8  -7   0  369.06   36.20
   8  -7   1  354.16   48.60
  -8  -7  -1  401.86  111.39
   8   7  -1  436.16   59.69
  -8   7   1  165.68  177.58
   8  -7  -1  408.06   56.99
  -8   7  -1   71.59  167.58
   8  -7   2  179.58   31.30
   8   7  -2  175.58   46.30
  -8  -7  -2   27.70  119.19
  -8  -7  -2  335.67  139.59
  -8   7  -2  210.28  111.89
   8  -7  -2  165.48   38.30
  -8   7  -2  -87.29  170.38
  -8  -7  -3  180.48  127.29
  -8   7  -3  297.67  130.99
   8  -7  -3  213.48   49.90
  -8  -7  -4   28.90  118.79
   8  -7  -4  184.68   52.19
  -8   7  -4  178.38  125.49
   8  -7  -5  -26.40   45.60
   9  -7   0   21.70   26.70
   9   7   0   -0.90   27.30
  -9   7   0   31.80  137.39
  -9   7   1  350.56  190.58
   9  -7   1  431.86   55.89
   9   7  -1  412.86   61.59
  -9   7  -1  111.29  182.88
   9  -7  -1  416.46   62.09
  -9  -7  -2  269.27  134.89
   9  -7   2  385.16   48.30
  -9   7  -2  231.68  122.49
   9  -7  -2  301.67   53.69
  -9  -7  -3   45.10  121.89
  -9   7  -3   19.50  109.79
   9  -7  -3   19.70   34.90
  -9  -7  -4  144.79  166.28
  -9   7  -4  -31.20  111.39
   9  -7  -4   83.49   45.20
 -10   7   0 -119.89  113.59
  10  -7   1  296.47   47.60
 -10   7  -1  -40.30   88.69
  10  -7  -1  182.48   47.30
 -10  -7  -2  109.69  118.19
  10  -7   2   92.09   30.70
  10  -7  -2   44.60   37.10
 -10   7  -2   48.00  104.89
 -10  -7  -3  229.98  155.48
  10  -7  -3  222.88   57.29
 -10   7  -3  278.57  138.99
 -10  -7  -4  252.37  190.68
 -10   7  -4  250.87  149.79
  10  -7  -4  201.48   57.89
  11  -7   0  146.69   41.30
  11  -7   1  362.76   56.79
  11  -7  -1  341.27   60.49
 -11  -7  -2  500.75  190.28
  11  -7   2  626.94   66.39
  11  -7  -2  594.64   81.79
 -11   7  -2  422.56  158.28
 -11  -7  -3  129.99  153.98
  11  -7  -3   42.80   41.60
 -11   7  -3  -56.59  120.09
  11  -7  -4  169.38   59.49
 -11   7  -4  327.97  164.68
  12  -7   0   75.59   38.60
  12  -7   1  119.89   38.40
 -12   7  -1   -8.40   92.89
  12  -7  -1  134.69   45.40
  12  -7   2   24.00   28.20
 -12  -7  -2  256.97  165.58
 -12   7  -2   48.50  128.49
  12  -7  -2   82.79   45.60
 -12  -7  -3  275.37  178.08
 -12   7  -3  421.06  173.58
  12  -7  -3  391.26   74.19
  13  -7   0   26.00   29.30
 -13  -7  -1   25.60  122.19
  13  -7   1    2.00   33.00
  13  -7  -1  -17.10   34.10
 -13   7  -1  -86.49  100.59
 -13  -7  -2   70.09  159.08
 -13   7  -2   70.59  133.29
  13  -7  -2  -34.90   35.70
  13  -7  -3   19.40   35.70
 -13   7  -3   14.50  148.79
  14  -7   0   24.40   38.50
 -14  -7  -1  -81.59  127.09
  14  -7   1   35.10   42.30
 -14   7  -1   -1.00  101.89
  14  -7  -1  108.39   46.70
 -14  -7  -2  287.37  200.88
 -14   7  -2  122.19  151.08
  14  -7  -2  118.49   53.39
  15  -7   0   16.40   39.80
 -15  -7  -1   73.29  148.69
  15  -7   1   -9.10   41.60
  15  -7  -1   77.69   41.90
 -15   7  -1   86.99  134.79
   0  -8   0  621.94   67.99
   0   8   0 1047.10  234.48
   0  -8   0  708.03   58.09
   0   8  -1   37.90   18.80
   0   8  -1  -79.59   99.59
   0  -8   1   14.30   12.00
   0   8   1  -47.70  115.99
   0  -8  -1   24.60   18.10
   0   8   1   28.70   38.60
   0  -8  -1   47.90   49.10
   0   8   1   35.10   71.29
   0   8  -2  208.08   40.10
   0  -8  -2  237.28  128.79
   0  -8  -2  185.98   32.20
   0  -8   2  129.59   18.50
   0  -8  -2  121.99   66.99
   0  -8   2  134.39   44.10
   0   8  -2  249.78  170.68
   0  -8   3  661.83   49.60
   0  -8  -3  841.82  156.88
   0  -8  -3  648.94   67.99
   0  -8  -3  705.53  249.38
   0   8  -3  706.03   80.29
   0   8  -3  621.74  273.17
   0  -8  -4    0.40   23.50
   0  -8  -4  -12.40   82.99
   0  -8  -5  182.28  150.08
   1  -8   0  116.39   23.40
   1   8   0  102.59  114.39
   1  -8   0  125.99   33.50
   1   8   0  133.39   32.10
  -1   8   0  296.07  170.08
  -1   8   1  517.85   84.59
   1   8  -1  568.84   57.39
   1  -8   1  560.94   65.29
   1  -8   1  539.45   48.30
   1   8  -1  637.64  188.78
  -1  -8  -1  542.95   52.09
  -1   8   1  729.83  221.08
   1  -8  -1  549.05   54.69
   1   8   1  571.64  139.99
  -1   8  -1  586.94  212.68
   1  -8  -1  510.25   85.49
  -1   8  -1  709.13   60.89
   1   8   1  857.51  210.88
   1   8  -2  277.37  165.48
  -1  -8  -2  335.67   42.30
   1   8  -2  347.87   51.39
  -1  -8  -2  340.27   96.89
  -1  -8  -2  369.76  148.29
   1  -8   2  266.27   27.10
  -1   8  -2  326.97   46.70
   1  -8  -2  396.36   91.89
  -1  -8   2  216.18   50.29
  -1   8  -2  226.98  179.88
   1  -8  -2  284.27   41.60
  -1  -8  -3  635.74  225.98
   1   8  -3  446.46   71.79
  -1  -8  -3  484.85  131.49
  -1  -8  -3  525.95   57.59
   1   8  -3  448.66  231.38
   1  -8  -3  696.93  237.88
  -1   8  -3  412.96   67.89
   1  -8  -3  584.44  130.89
   1  -8  -3  556.34   59.49
  -1   8  -3  494.15  257.27
  -1  -8  -4   57.79   97.69
  -1  -8  -4   85.09   33.70
   1  -8  -4   67.89  104.59
   1  -8  -4  149.09   37.80
  -1  -8  -5  478.65  174.48
   1  -8  -5  350.36  163.68
   2   8   0 1146.69  121.89
  -2  -8   0  625.84  173.28
   2  -8   0  989.90   79.59
   2   8   0 1011.30   89.59
  -2   8   0 1278.87  274.07
   2   8   0  918.11  151.48
   2  -8   1 1079.69   84.39
  -2   8   1 1032.60  114.99
  -2  -8  -1  912.41  128.69
  -2   8   1 1517.35  300.17
   2   8  -1 1019.30   95.09
   2   8  -1 1013.50  199.78
  -2  -8  -1 1591.34  174.78
   2   8   1 1040.40  151.68
   2  -8  -1 1171.88   91.69
  -2   8  -1  968.70  268.67
  -2   8  -1 1112.19   92.59
   2   8   1 1258.07  218.78
   2   8  -2  660.93   72.69
   2  -8   2  671.63   53.29
  -2  -8  -2  664.93   63.89
  -2  -8  -2  552.44  125.09
   2   8  -2  701.63  210.18
  -2  -8  -2  711.63  192.68
  -2   8  -2  651.13   68.29
   2  -8  -2  748.83   67.39
   2   8   2  624.94  178.38
   2  -8  -2  912.41  135.99
  -2   8  -2  595.44  251.17
  -2  -8  -3   57.39   26.20
   2   8  -3   32.80   33.80
  -2  -8  -3   97.29  137.29
  -2  -8  -3    7.10   75.69
   2   8  -3   11.40  136.99
   2  -8  -3    0.70   60.39
   2  -8  -3  104.09  149.59
  -2   8  -3   40.40   31.00
   2  -8  -3   28.90   24.30
  -2   8  -3   43.70  179.38
  -2  -8  -4  920.61   91.69
  -2  -8  -4 1073.49  223.58
   2  -8  -4  884.31   92.29
   2  -8  -4 1269.47  219.08
  -2  -8  -5  612.84  200.98
   3   8   0 1802.62  163.58
  -3   8   0 2312.57  171.78
  -3   8   0 2192.98  326.17
   3  -8   0 2244.38  158.58
   3   8  -1 1069.49   96.99
  -3  -8  -1 1309.47  161.38
  -3  -8  -1 1140.49  148.69
   3   8  -1 1065.39  141.89
   3  -8   1 1162.48   87.19
  -3   8   1 1252.57  284.97
  -3   8   1 1120.89  122.19
  -3   8  -1 1064.29   89.59
  -3   8  -1 1238.78  300.67
   3   8   1  977.20  123.29
   3   8   1 1109.69  139.69
  -3   8  -1 1082.89   91.59
   3  -8  -1 1232.58   93.99
  -3  -8  -2   29.30   98.59
   3   8  -2   84.09   29.10
   3  -8   2   58.49   14.20
   3   8  -2  109.79  105.69
  -3  -8  -2   52.19   75.99
  -3   8  -2   95.99   29.30
  -3   8  -2   -5.80  150.28
  -3   8  -2   58.89   27.20
   3   8   2   81.89   99.99
   3  -8  -2   75.39   25.60
   3   8   2   37.50  119.19
  -3  -8  -3  406.76   52.59
  -3  -8  -3  342.47  126.79
  -3  -8  -3  249.08  168.38
   3   8  -3  252.97  179.48
   3   8  -3  283.47   57.29
  -3   8  -3  443.36   71.49
  -3   8  -3  296.67  226.68
   3  -8  -3  474.25   59.19
  -3   8  -3  424.06   63.19
  -3  -8  -4  330.97   52.19
  -3  -8  -4  298.27  139.79
   3  -8  -4  346.17   58.79
  -3  -8  -5  225.68  165.28
   3  -8  -5  224.78   58.79
  -4   8   0  521.75   73.89
  -4   8   0  217.58  172.38
   4   8   0  461.25   53.09
   4  -8   0  396.36   41.10
  -4  -8   0  196.58   98.99
  -4  -8  -1 1348.47  165.98
   4  -8   1 1303.77   97.99
   4   8  -1 1337.27  108.89
  -4   8   1 1862.91  346.57
  -4  -8  -1 1218.98  159.68
   4  -8  -1 1156.08  101.89
  -4   8  -1  888.51  270.67
  -4   8  -1 1238.28  100.59
  -4   8  -1 1109.89  125.79
   4   8  -2  552.84  138.69
   4   8  -2  544.05   71.19
  -4  -8  -2  590.04  139.59
  -4  -8  -2  740.93  197.78
   4  -8   2  587.24   46.60
   4   8   2  499.25  134.19
  -4   8  -2  536.95   82.49
   4   8   2  360.06  130.19
   4  -8  -2  561.34   56.89
  -4   8  -2  269.67  210.48
  -4   8  -2  501.75   44.30
  -4   8  -2  448.66   53.69
   4   8  -3  459.15   77.09
  -4  -8  -3  347.57  141.39
  -4  -8  -3  596.34  232.28
   4   8  -3  507.35  192.98
  -4  -8  -3  640.24   64.19
   4  -8  -3  650.13   64.49
  -4   8  -3  494.35  293.87
  -4   8  -3  602.44   95.39
  -4   8  -3  491.75   68.69
  -4  -8  -4  176.88   40.10
  -4  -8  -4  159.88  125.49
  -4   8  -4  112.59   75.69
   4  -8  -4   85.19   37.50
  -4  -8  -5  -45.80  126.59
   4  -8  -5    7.40   35.90
  -5  -8   0   17.90   63.19
   5  -8   0   77.49   23.00
   5   8   0   73.69   30.00
  -5   8   0   74.79  146.39
  -5   8   1 1454.45  317.77
  -5  -8  -1  776.82  153.48
   5   8  -1 1032.30   92.09
   5  -8   1 1089.09   83.39
  -5   8  -1 1040.90   83.19
   5  -8  -1  926.41   86.59
  -5   8  -1  609.14  247.68
  -5   8  -1  887.11  133.09
   5   8  -2  505.85   93.59
   5  -8   2  372.36   39.80
  -5  -8  -2  320.07  122.59
  -5  -8  -2  354.36  154.08
   5   8  -2  431.46   63.79
  -5   8  -2  259.67  207.88
  -5   8  -2  425.86   48.70
  -5   8  -2  339.67   85.99
   5  -8  -2  383.56   52.99
   5   8  -3  337.97   66.49
   5   8  -3  384.66  149.79
  -5  -8  -3  312.27  188.78
  -5  -8  -3  411.46  147.69
  -5   8  -3  411.26  275.27
  -5   8  -3  365.66   57.09
  -5   8  -3  464.45   98.39
   5  -8  -3  397.06   59.79
  -5  -8  -4  185.78  139.19
  -5  -8  -4  141.29   36.30
   5  -8  -4  203.18   48.90
  -5   8  -4  145.99   78.59
  -5  -8  -5  196.18  169.68
   5  -8  -5  -29.40   41.40
   6   8   0   30.20   22.90
   6  -8   0  -12.70   12.10
  -6   8   0    1.60  133.79
  -6  -8   0  -18.90   47.40
  -6  -8  -1  886.11  147.49
   6  -8   1 1147.19   91.39
  -6   8   1 1432.16  326.27
   6   8  -1 1186.28  101.59
   6  -8  -1 1170.78   98.19
  -6   8  -1 1168.08  155.78
  -6   8  -1  508.75  230.08
  -6  -8  -2  785.12  179.18
   6  -8   2 1032.20   74.09
   6   8  -2  863.01   90.99
  -6  -8  -2  892.61  225.28
  -6   8  -2  725.83   74.39
  -6   8  -2  343.87  240.78
  -6   8  -2  840.62  142.39
   6  -8  -2  987.50   87.69
  -6  -8  -3  506.35  218.38
  -6  -8  -3  434.16  165.38
   6   8  -3  294.37   62.89
  -6   8  -3  269.57   48.10
  -6   8  -3  430.56  272.57
   6  -8  -3  411.76   60.09
  -6   8  -3  421.76  111.39
  -6  -8  -4   23.40   24.00
  -6  -8  -4  -24.20  101.49
   6  -8  -4  -22.70   28.30
  -6   8  -4   -7.30   71.79
  -6  -8  -5  220.18  170.48
   6  -8  -5   12.50   40.10
   7  -8   0  551.64   58.29
  -7  -8   0  552.54   67.29
  -7   8   0   69.99  150.68
  -7  -8  -1  346.37  105.79
   7   8  -1  338.27   54.09
   7  -8   1  378.36   47.20
  -7   8   1  173.58  179.58
   7  -8  -1  310.97   49.90
  -7   8  -1  156.58  180.98
  -7  -8  -2  342.27  142.19
  -7  -8  -2  418.96  163.08
   7  -8   2  417.66   45.00
   7   8  -2  411.36   65.19
  -7   8  -2  390.96  121.09
   7  -8  -2  475.95   63.29
  -7   8  -2  363.06   45.90
  -7   8  -2  257.77  222.08
  -7  -8  -3  565.64  181.58
  -7   8  -3  764.62  151.08
   7  -8  -3  782.32   85.09
  -7  -8  -4  231.58  148.69
  -7  -8  -4  114.89   35.70
   7  -8  -4   61.19   41.80
  -7   8  -4  109.99  102.79
  -7  -8  -5  162.48  185.48
   7  -8  -5   91.69   51.19
   8   8   0   33.30   30.30
   8  -8   0   98.99   30.00
  -8   8   0   77.49  170.08
  -8   8   1  131.29  192.58
   8  -8   1  247.28   40.30
   8   8  -1  354.56   54.39
  -8  -8  -1  102.69   93.59
  -8   8  -1   94.19  173.68
   8  -8  -1  199.58   43.40
  -8   8  -1  -26.80   71.49
  -8  -8  -2  -82.99   85.69
   8   8  -2   28.40   33.20
   8  -8   2   58.79   23.50
  -8   8  -2  100.19   86.29
  -8   8  -2   83.49  220.38
   8  -8  -2   46.30   31.50
  -8  -8  -3  281.97  160.18
   8  -8  -3  632.84   79.69
  -8   8  -3  428.56  135.09
  -8  -8  -4  585.24  204.58
   8  -8  -4  400.76   71.49
  -8   8  -4  309.07  137.59
   9   8   0  -13.30   24.70
   9  -8   0  114.09   35.30
  -9   8   0  -68.99  159.28
   9   8  -1  323.17   57.09
   9  -8   1  338.47   47.30
  -9   8   1  176.08  191.08
  -9   8  -1 -123.49  167.38
   9  -8  -1  295.27   52.29
  -9   8  -1   -9.60   76.49
   9  -8   2   70.49   24.60
  -9  -8  -2   90.79  115.89
  -9   8  -2   -0.60   87.79
   9  -8  -2   57.39   35.10
  -9  -8  -3  -15.00  120.99
   9  -8  -3  190.48   49.40
  -9   8  -3  222.58  124.69
  -9  -8  -4  270.67  162.88
   9  -8  -4  140.59   53.59
  10  -8   0  -13.30   18.70
  10  -8   1   56.89   30.20
 -10   8  -1   41.50   87.89
  10  -8  -1  110.09   38.60
 -10  -8  -2   41.70  115.89
  10  -8   2   75.49   29.20
  10  -8  -2  115.19   42.20
 -10   8  -2   -7.20   86.79
 -10  -8  -3  343.57  173.08
 -10   8  -3  219.98  136.39
  10  -8  -3  134.59   50.19
 -10  -8  -4  367.66  197.58
  10  -8  -4  167.38   57.59
  11  -8   0  136.79   43.00
  11  -8   1  -14.30   29.70
  11  -8  -1  -35.50   28.20
 -11   8  -1   90.59  101.39
 -11  -8  -2  132.79  141.59
 -11   8  -2  195.08  124.79
  11  -8  -2  534.65   75.49
 -11  -8  -3  520.05  200.88
  11  -8  -3  458.45   79.29
 -11   8  -3  455.15  167.68
  11  -8  -4   14.80   42.60
  12  -8   0  100.89   40.70
  12  -8   1  260.67   50.39
 -12  -8  -1  -51.19  116.89
  12  -8  -1  327.27   57.09
 -12   8  -1    1.50   91.19
 -12  -8  -2   48.60  139.99
  12  -8   2  140.19   42.80
  12  -8  -2  196.08   53.99
 -12   8  -2  170.68  138.59
 -12  -8  -3  129.79  162.18
 -12   8  -3   30.00  133.09
  12  -8  -3  137.39   55.69
  13  -8   0  240.78   56.99
 -13  -8  -1 -214.58  110.09
  13  -8   1  325.17   56.59
  13  -8  -1  259.87   58.39
 -13   8  -1   47.30  116.79
 -13  -8  -2  104.49  181.58
 -13   8  -2 -101.89  114.89
  13  -8  -2   38.90   44.30
  13  -8  -3  -39.40   43.40
  14  -8   0  192.48   54.69
  14  -8   1  275.87   55.49
 -14  -8  -1 -184.18  118.89
 -14   8  -1   68.29  114.39
  14  -8  -1  219.38   57.49
 -14  -8  -2   75.79  160.38
 -14   8  -2   18.90  144.29
  14  -8  -2   16.70   45.40
  15  -8   0  699.23   98.59
   0  -9   0   -0.60   22.50
   0   9   0   -3.30   16.20
   0  -9   0   -1.10   10.60
   0   9   0   51.79  137.19
   0   9   1 2082.69  299.97
   0   9   1 1985.60  178.68
   0  -9   1 2072.99  152.18
   0   9  -1 2182.48  163.68
   0  -9  -1 2208.48  158.38
   0   9  -1 1830.52  298.87
   0  -9  -1 1996.00  191.28
   0  -9  -2  913.71  149.19
   0  -9  -2 1056.19   85.19
   0  -9  -2 1394.76  216.88
   0  -9   2  765.72   95.19
   0  -9   2  881.81   71.09
   0   9  -2 1165.18  299.07
   0   9  -2  926.11   89.39
   0   9  -3  109.89  186.88
   0  -9   3   61.09   11.30
   0  -9  -3   37.30  134.39
   0   9  -3   95.39   38.40
   0  -9  -3   49.00   26.20
   0  -9  -3  179.68   91.89
   0  -9  -4  257.07   48.10
   0  -9  -4  242.78  118.69
   0  -9  -5   -1.20  120.79
  -1  -9   0  602.94   70.09
   1  -9   0  745.93   71.69
   1   9   0  750.12  195.38
   1  -9   0  613.24   58.09
  -1   9   0  684.53  220.38
   1   9  -1 1537.45  279.87
  -1  -9  -1  990.90  127.29
   1  -9   1 1044.30   82.29
   1  -9   1 1028.30   97.29
   1   9  -1 1117.39   95.49
  -1   9   1 1658.53  324.97
  -1   9   1  933.11  109.39
  -1  -9  -1 1064.49   87.39
   1  -9  -1 1140.29   89.69
  -1   9  -1  890.61  256.67
   1   9   1 1663.23  287.47
   1  -9  -1 1035.50  118.69
  -1   9  -1  923.71   89.19
   1   9   1 1217.48  206.18
   1  -9   2  703.93   59.89
   1   9  -2  586.04  221.88
  -1  -9  -2  898.01  213.18
  -1  -9  -2  782.22   72.19
   1   9  -2  778.92   80.09
  -1  -9  -2  670.13  132.99
   1  -9  -2  915.11   75.29
  -1  -9   2  752.82   82.49
  -1   9  -2  675.83  261.67
   1  -9  -2 1048.20  148.49
   1   9   2  765.82  224.18
  -1   9  -2  720.53   76.59
  -1  -9  -3  801.42  169.18
  -1  -9  -3  792.52   78.79
   1   9  -3  781.22   90.99
   1   9  -3  636.24  270.77
  -1  -9  -3 1101.49  283.77
   1  -9  -3 1102.79  181.38
   1  -9  -3 1100.49  284.57
   1  -9  -3  810.02   80.49
  -1   9  -3  736.33   83.69
  -1   9  -3  821.62  324.77
  -1  -9  -4  599.44  161.78
  -1  -9  -4  356.26   57.19
   1  -9  -4  291.57  134.09
   1  -9  -4  377.36   59.59
  -1  -9  -5   23.60  118.89
   1  -9  -5   67.99  129.59
   2   9   0 1610.24  135.99
   2  -9   0 1766.82  128.09
   2   9   0 1766.72  173.78
  -2   9   0 1067.19  285.57
   2   9   0 1691.03  212.08
   2   9  -1  670.23   67.89
  -2   9   1 1068.99  268.37
  -2   9   1  686.93   98.09
  -2  -9  -1  725.83  121.29
   2   9  -1  627.84  169.78
   2  -9   1  702.83   58.19
   2   9   1  823.22  159.78
   2  -9  -1  674.13   62.79
  -2   9  -1  613.64   65.29
   2  -9  -1  836.72  100.79
   2   9   1  690.73  178.98
  -2   9  -1  657.13  235.08
   2  -9   2   22.40   11.70
   2   9  -2   13.40  125.39
  -2  -9  -2   41.50   21.20
  -2  -9  -2  -99.39   74.09
  -2  -9  -2   91.89   71.49
   2   9  -2   40.30   28.10
   2  -9  -2   29.80   57.19
  -2   9  -2 -120.09  123.59
   2  -9  -2   38.20   19.20
   2   9   2    7.80  130.69
  -2   9  -2   44.90   26.00
  -2  -9  -3   87.49   95.59
  -2  -9  -3  291.57  174.18
   2   9  -3  134.79   45.80
   2   9  -3  206.28  170.98
  -2  -9  -3  188.08   38.40
  -2   9  -3  194.08   46.10
  -2   9  -3  130.99  210.58
   2  -9  -3  250.27   98.49
   2  -9  -3  215.08   42.40
  -2  -9  -4   59.69   29.10
  -2  -9  -4   46.20   98.69
   2  -9  -4   50.39   92.59
   2  -9  -4   44.30   31.50
  -2  -9  -5  -32.00  125.59
   2  -9  -5   49.10   37.40
  -3   9   0  830.22   81.89
  -3   9   0  770.62  248.48
   3  -9   0  901.41   74.19
   3  -9   1  351.86   36.00
   3   9  -1  331.27   98.89
  -3  -9  -1  359.56   92.09
  -3  -9  -1  510.45  123.79
  -3   9   1  316.17  186.58
  -3   9   1  392.26   76.39
   3   9  -1  232.08   44.80
  -3   9  -1  317.77   43.70
   3   9   1  272.37   93.99
  -3   9  -1  214.68  177.98
   3  -9  -1  329.47   43.90
   3   9   1  260.87   82.09
   3   9  -2  205.78  129.59
   3   9  -2  198.28   43.30
  -3  -9  -2   82.79   78.19
  -3  -9  -2  222.78  126.69
   3  -9   2  143.59   21.70
  -3   9  -2  198.58   38.10
   3   9   2  145.29  132.29
   3   9   2  146.29  115.49
  -3   9  -2  349.57  219.28
   3  -9  -2  166.58   35.50
  -3  -9  -3  621.94  171.78
   3   9  -3  496.95   78.99
  -3  -9  -3  601.44   63.29
  -3  -9  -3  373.26  203.08
   3   9  -3  625.64  231.98
  -3   9  -3  714.73  321.67
   3  -9  -3  570.74   70.19
  -3   9  -3  555.54   76.09
  -3  -9  -4  382.96   55.19
  -3  -9  -4  315.87  143.79
   3  -9  -4  263.77   54.09
  -3  -9  -5  150.08  150.78
   3  -9  -5  247.68   58.89
   4   9   0  696.73   71.49
   4  -9   0  619.84   60.89
  -4   9   0  708.83   80.69
  -4   9   0  449.66  211.68
   4   9  -1 1511.35  133.39
  -4   9   1 2219.58  399.86
  -4  -9  -1 1967.60  200.68
   4  -9   1 1573.74  124.39
  -4  -9  -1 1694.53  197.28
  -4   9  -1 1765.92  130.89
   4  -9  -1 1619.64  130.59
  -4   9  -1 1146.89  324.07
  -4   9  -1 1511.45  141.19
  -4  -9  -2  532.55  170.08
  -4  -9  -2  530.25  134.79
   4   9  -2  502.45   70.29
   4   9  -2  462.55  129.19
   4  -9   2  506.45   45.50
   4   9   2  417.16  133.99
  -4   9  -2  490.45   63.19
  -4   9  -2  354.76  231.08
   4  -9  -2  555.44   60.09
  -4   9  -2  488.25   55.49
   4   9   2  490.95  128.19
  -4  -9  -3  121.09   32.30
   4   9  -3  119.49   40.10
  -4  -9  -3  138.99  107.09
   4   9  -3   98.39  136.69
  -4  -9  -3  122.49  166.38
  -4   9  -3   91.29  214.58
  -4   9  -3   92.09   43.90
  -4   9  -3  108.49   36.20
   4  -9  -3  126.69   38.40
  -4  -9  -4  452.75  165.58
  -4  -9  -4  275.27   52.89
   4  -9  -4  357.86   61.79
  -4  -9  -5  217.18  167.28
   4  -9  -5  258.57   64.69
   5   9   0  308.77   51.69
  -5   9   0  271.27  179.98
   5  -9   0  362.76   45.30
  -5  -9   0  225.68  104.99
  -5  -9  -1  312.77  108.19
   5  -9   1  305.07   41.00
   5   9  -1  380.36   55.69
  -5  -9  -1  521.65  120.39
  -5   9   1  453.15  219.78
   5  -9  -1  337.87   49.50
  -5   9  -1  153.68  177.78
  -5   9  -1  382.76   82.49
  -5  -9  -2  198.18  132.19
   5   9  -2  328.27   72.79
   5  -9   2  227.58   31.80
   5   9  -2  270.77   52.79
  -5  -9  -2  312.37  122.49
  -5   9  -2  213.08   63.19
   5  -9  -2  210.58   42.40
  -5   9  -2  231.68   41.20
  -5   9  -2  220.28  212.88
  -5  -9  -3  836.32  199.98
   5   9  -3  599.34   92.09
  -5  -9  -3  757.62  249.58
   5   9  -3  854.21  199.78
  -5   9  -3  699.33  108.59
  -5   9  -3  780.42  334.67
   5  -9  -3  823.42   83.39
  -5   9  -3  794.92   82.49
  -5  -9  -4  113.59   36.90
  -5  -9  -4  148.09  134.39
   5  -9  -4   86.49   41.30
  -5  -9  -5  218.78  161.38
   5  -9  -5  125.29   52.69
  -6   9   0  181.98  171.98
  -6  -9   0  156.18   82.29
   6  -9   1  346.57   44.70
  -6   9   1  278.37  202.78
   6   9  -1  310.87   53.69
  -6  -9  -1  571.34  127.09
  -6   9  -1  130.59  181.18
   6  -9  -1  337.97   48.40
  -6   9  -1  304.77   92.89
  -6  -9  -2  595.34  188.68
   6   9  -2  655.23   85.09
  -6  -9  -2  497.35  155.28
   6  -9   2  694.63   60.19
  -6   9  -2  471.55  268.17
   6  -9  -2  663.93   78.89
  -6   9  -2  636.44   63.89
  -6   9  -2  616.04  117.49
  -6  -9  -3  277.77  140.79
   6  -9  -3  377.36   61.49
  -6   9  -3  359.56   96.59
  -6  -9  -4  118.89   38.10
  -6  -9  -4  138.89  146.09
   6  -9  -4   39.80   38.50
  -6  -9  -5  442.66  199.18
   6  -9  -5  269.27   68.99
  -7  -9   0  -15.80   57.59
   7  -9   0   36.50   24.40
   7   9   0  -32.40   25.10
  -7   9   0  -55.59  145.39
  -7   9   1  -62.39  143.49
   7  -9   1  140.99   29.90
  -7  -9  -1  137.49   80.19
  -7  -9  -1  -31.70   75.49
   7   9  -1  183.68   42.70
  -7   9  -1  -19.90  155.78
   7  -9  -1  106.59   33.50
  -7   9  -1   82.09   74.79
   7  -9   2   58.39   23.00
   7   9  -2   84.19   38.50
  -7  -9  -2   -8.70  104.29
  -7  -9  -2   72.99  104.99
   7  -9  -2  155.18   36.40
  -7   9  -2  153.08   88.39
  -7   9  -2  138.79   30.80
  -7   9  -2   95.89  220.08
  -7  -9  -3  142.89  127.49
   7  -9  -3  134.49   44.50
  -7   9  -3  124.39   87.29
  -7  -9  -4  -58.89  106.09
  -7  -9  -4   95.89   33.90
   7  -9  -4   43.70   38.30
   7  -9  -5  173.08   60.29
  -8   9   0  151.18  163.38
   8   9   0   31.70   31.80
  -8   9   1  414.36  213.38
  -8   9  -1  347.97  220.28
  -8  -9  -2  265.27  130.29
   8  -9   2  297.57   42.30
   8   9  -2  304.07   60.49
   8  -9  -2  282.77   50.79
  -8   9  -2   49.90  200.58
  -8   9  -2  250.77  112.99
  -8  -9  -3  106.39  129.29
   8  -9  -3   33.50   33.70
  -8   9  -3   20.50   83.49
  -8  -9  -4  -14.30  119.89
  -8  -9  -4  217.48   46.50
   8  -9  -4  163.88   53.29
  -9   9   0    2.40  152.78
   9   9   0   17.00   34.20
   9  -9   0  467.25   57.29
   9   9  -1  302.67   55.69
  -9   9   1 -163.18  134.39
  -9  -9  -1   29.50   93.99
   9  -9   1  381.96   50.99
  -9   9  -1  168.58  211.38
   9  -9  -1  396.46   58.39
  -9   9  -1  -59.19   76.39
  -9  -9  -2   84.99  128.79
   9  -9   2  141.09   31.50
   9  -9  -2  118.29   36.40
  -9   9  -2  195.98  106.89
  -9  -9  -3  325.37  185.18
   9  -9  -3  659.23   86.29
  -9   9  -3  601.04  163.48
  -9  -9  -4   62.29  142.99
   9  -9  -4   83.29   48.30
  10  -9   0  253.07   51.69
  10  -9   1  512.05   64.19
 -10  -9  -1   33.70  108.99
  10  -9  -1  539.35   72.29
 -10  -9  -2  250.87  144.99
  10  -9   2  242.78   43.90
 -10   9  -2  188.68  123.29
  10  -9  -2  236.28   54.39
 -10  -9  -3 -143.39  118.89
 -10   9  -3   25.20  108.19
  10  -9  -3   56.59   41.90
 -10  -9  -4  102.39  153.98
  10  -9  -4  -24.80   43.50
  11  -9   0    2.80   29.40
 -11  -9  -1  -18.40  103.39
  11  -9   1  342.17   54.09
 -11   9  -1   41.10   86.49
  11  -9  -1  234.88   53.79
 -11  -9  -2  178.18  144.99
  11  -9   2  358.56   55.69
 -11   9  -2  239.68  134.79
  11  -9  -2  376.06   69.29
 -11  -9  -3   35.00  175.78
  11  -9  -3  388.26   74.99
 -11   9  -3  225.58  139.19
  12  -9   0   35.90   35.90
 -12  -9  -1  256.27  149.88
  12  -9   1  173.08   47.30
 -12   9  -1    0.10   86.59
  12  -9  -1  250.67   55.19
 -12  -9  -2  -24.80  132.89
 -12   9  -2   23.50  106.79
  12  -9  -2   -0.70   29.70
 -12  -9  -3  210.28  182.98
 -12   9  -3   66.59  130.89
  12  -9  -3   54.39   49.00
  13  -9   0   21.70   37.00
  13  -9   1  170.98   47.60
 -13  -9  -1  208.48  154.58
  13  -9  -1  250.37   58.09
 -13   9  -1  112.29  124.79
 -13  -9  -2   60.09  166.88
  13  -9  -2  179.68   57.99
 -13   9  -2  109.89  139.99
  14  -9   0   21.90   40.50
 -14  -9  -1   57.39  129.09
  14  -9   1  120.99   47.00
 -14   9  -1   39.90  116.69
  14  -9  -1  177.58   56.09
   0  10   0 2788.22  353.86
   0 -10   0 2126.79  179.48
   0 -10   0 2367.76  171.58
   0 -10   1  814.92   70.99
   0  10   1 1136.99  279.97
   0 -10  -1  785.52  108.99
   0 -10  -1  951.30   77.29
   0  10  -1 1107.99  270.57
   0  10  -1  879.71   83.29
   0  10  -2  108.79  159.98
   0 -10   2   98.99   18.30
   0 -10  -2  100.49   68.49
   0  10  -2  120.89   32.60
   0 -10   2   72.89   38.10
   0  10   2   91.29  174.48
   0 -10  -2   81.59   28.40
   0 -10  -3 1258.97  203.98
   0 -10  -3 1250.67  306.57
   0 -10  -3 1077.29   93.39
   0 -10   3  894.71   71.69
   0  10  -3  898.91   99.79
   0  10  -3  787.62  310.17
   0 -10  -4  255.57  121.59
   0 -10  -4  302.27   57.59
   0 -10  -5 -162.78  109.79
   1 -10   0 3583.44  256.97
  -1  10   0 3761.72  433.86
   1  10   0 3252.17  375.06
  -1 -10   0 3212.08  256.17
   1 -10   0 3301.87  244.88
   1  10  -1 1166.98  100.99
   1  10  -1 1215.38  265.77
  -1  10   1  948.61  111.29
  -1  10   1 1146.09  280.77
  -1 -10  -1 1223.88   93.99
  -1 -10  -1 1178.48  136.49
   1 -10   1 1083.79   87.39
   1 -10  -1 1221.78  128.99
  -1  10  -1 1041.20   97.09
   1  10   1 1178.78  260.77
  -1  10  -1  917.81  267.87
   1  10   1 1032.80  172.58
   1 -10  -1 1134.99   94.19
   1  10  -2  449.16   66.39
  -1  10   2  466.65  227.38
  -1 -10  -2  473.25  121.79
   1 -10   2  479.35   42.80
   1  10  -2  438.96  203.58
  -1 -10  -2  446.96   51.59
  -1 -10  -2  952.50  219.58
  -1 -10   2  529.05   64.29
  -1  10  -2  470.45   65.19
   1 -10  -2  563.74  115.39
  -1  10  -2  221.38  195.88
   1 -10  -2  482.95   53.09
   1  10   2  310.47  195.68
   1  10  -3   93.79  195.08
  -1 -10  -3  180.68  155.78
  -1 -10  -3  161.58   97.09
  -1 -10  -3  109.19   29.70
   1  10  -3   59.69   38.20
   1 -10  -3   80.39   32.90
  -1  10  -3   79.89   38.70
  -1 -10   3   78.79   15.30
  -1  10  -3  222.18  220.68
   1 -10  -3   95.69   86.29
  -1 -10  -4  239.68   50.09
  -1 -10  -4  382.46  140.39
   1 -10  -4  336.07   57.19
   1 -10  -4  458.25  153.08
  -1 -10  -5  565.04  187.58
   1 -10  -5  187.28  156.98
   1 -10  -5  345.87   92.09
   2  10   0   39.90   58.59
   2 -10   0   79.59   19.60
   2  10   0   44.00   27.60
   2  10   0   62.69   91.39
  -2  10   0   37.30  143.19
  -2  10   1  121.29   47.90
   2  10  -1  123.79   32.30
   2 -10   1  133.99   25.20
   2  10  -1  208.18  125.79
  -2 -10  -1  196.58   70.49
  -2  10   1  190.98  186.98
  -2  10  -1   73.39  160.48
   2  10   1  195.38   92.69
   2 -10  -1  156.68   31.70
  -2  10  -1  225.38   38.50
   2 -10  -1  369.76   73.99
   2  10   1  186.48  125.29
   2  10  -2  826.32  230.68
  -2  10   2  864.41  274.07
   2 -10   2  807.02   65.59
  -2 -10  -2  826.22   75.69
  -2 -10  -2 1090.49  232.08
  -2 -10  -2  939.71  165.18
   2  10  -2  730.03   84.09
   2 -10  -2  754.02   77.69
  -2  10  -2  934.91  316.97
  -2  10  -2  738.23   79.89
   2 -10  -2 1146.29  138.79
   2  10   2  755.12  227.48
   2  10  -3  114.09   43.70
  -2 -10  -3   82.29  150.58
  -2 -10  -3   74.49   98.09
   2  10  -3  113.99  183.18
  -2 -10  -3   76.49   30.60
  -2  10  -3   91.09   38.40
   2 -10  -3   64.19   81.09
   2 -10  -3   77.39   31.70
  -2  10  -3   35.90  183.08
  -2 -10  -4   33.80   28.60
  -2 -10  -4 -121.89   79.29
   2 -10  -4  -73.59   74.39
   2 -10  -4    6.00   29.80
  -2 -10  -5  223.18  153.08
   2 -10  -5  130.99   49.70
  -3  10   0    7.40   13.60
   3  10   0    7.60   18.90
   3 -10   0   16.80   16.30
  -3  10   0  -33.00  131.99
   3  10   0   27.30   42.20
  -3  10   0   -3.10   21.80
   3  10   0    1.70   18.10
   3  10  -1  726.53  145.89
  -3  10   1  671.53   99.89
  -3 -10  -1  710.23  129.29
   3  10  -1  661.43   68.19
  -3  10   1  695.33  247.38
   3 -10   1  682.43   57.79
   3  10   1  615.54  121.19
   3  10   1  496.95  123.19
  -3  10  -1  598.44   64.79
  -3  10  -1  680.63  257.87
   3 -10  -1  636.54   64.29
   3  10  -2  858.01   89.69
  -3 -10  -2 1031.60   81.89
   3 -10   2  831.52   68.69
  -3 -10  -2  849.72  166.48
   3  10  -2  720.43  200.88
  -3 -10  -2 1179.88  243.68
   3 -10  -2  806.32   81.59
   3  10   2  641.04  178.38
   3  10   2  790.12  205.38
  -3  10  -2  702.03  292.87
  -3  10  -2  820.72   84.29
  -3 -10  -3  -30.60   87.99
   3  10  -3  100.69  162.08
  -3 -10  -3   71.39  148.69
   3  10  -3   73.49   34.50
  -3 -10  -3   70.19   29.90
   3 -10  -3  106.69   36.50
  -3  10  -3   69.19   37.70
  -3  10  -3   50.29  206.88
  -3 -10  -4  -45.00   96.09
  -3 -10  -4   51.09   33.50
   3 -10  -4   28.10   33.50
  -3 -10  -5  -16.70  118.59
   3 -10  -5  121.59   56.09
   4  10   0  224.28   48.30
   4 -10   0  354.86   44.40
  -4  10   0  444.96   63.99
  -4  10   0   61.09  162.28
  -4 -10  -1  483.45  116.09
   4  10  -1  409.96   58.59
  -4 -10  -1  606.54  134.59
   4 -10   1  432.06   44.50
  -4  10   1  584.44  229.88
   4 -10  -1  400.36   52.09
  -4  10  -1  418.56   54.99
  -4  10  -1  320.97  216.78
  -4 -10  -2  418.66  158.18
   4 -10   2  388.56   39.40
   4  10  -2  451.45  129.69
   4  10  -2  434.86   65.69
  -4 -10  -2  305.17  115.99
   4  10   2  300.57  122.29
  -4  10  -2  289.37  221.98
   4  10   2  297.17  105.79
   4 -10  -2  319.07   51.99
  -4  10  -2  412.86   55.29
   4  10  -3  853.11  100.99
   4  10  -3  722.03  209.58
  -4 -10  -3 1068.49  294.17
  -4 -10  -3 1013.90  205.68
  -4 -10  -3  909.71   87.79
  -4  10  -3  878.71  360.06
  -4  10  -3  820.32   90.29
   4 -10  -3  994.00   93.29
  -4 -10  -4  484.95   67.59
  -4 -10  -4  535.75  183.98
   4 -10  -4  320.37   63.29
  -4 -10  -5  121.99  169.48
   4 -10  -5  396.16   71.59
   5 -10   0   17.40   20.00
  -5  10   0   49.90   42.20
  -5  10   0  112.09  178.98
   5  10   0   28.90   29.30
  -5 -10  -1  708.73  152.18
  -5 -10  -1  877.21  139.49
  -5  10   1  583.84  235.98
   5 -10   1  789.42   70.39
   5  10  -1  871.61   84.99
  -5  10  -1  469.45  248.28
  -5  10  -1  818.32  103.09
   5 -10  -1  774.92   76.89
   5  10  -2  275.87   53.99
  -5 -10  -2  494.45  141.89
  -5 -10  -2  449.95  168.78
   5 -10   2  304.47   38.80
   5 -10  -2  334.27   53.39
  -5  10  -2  247.18  232.78
  -5  10  -2  338.07   50.79
  -5  10  -2  314.37   59.59
  -5 -10  -3   67.89   28.50
  -5 -10  -3    3.40  100.19
   5 -10  -3   81.59   34.80
  -5 -10  -4  442.96  171.48
  -5 -10  -4  444.96   64.99
   5 -10  -4  410.06   71.69
  -5 -10  -5 -161.78  131.69
   5 -10  -5  228.68   62.49
  -6  10   0  204.98  190.28
   6 -10   0  433.06   49.99
  -6 -10   0   -4.30   95.19
  -6  10   1  103.69  164.88
  -6 -10  -1  -89.79   70.09
  -6 -10  -1  128.29   76.79
   6 -10   1  139.29   29.90
   6  10  -1  177.38   42.90
   6 -10  -1  146.49   35.50
  -6  10  -1  135.59   72.99
  -6  10  -1   92.79  199.88
   6  10  -2  180.88   48.90
   6 -10   2  212.48   33.60
  -6 -10  -2  244.48  137.99
  -6  10   2  156.58  201.48
  -6 -10  -2   75.19   98.29
  -6  10  -2  255.17   41.70
   6 -10  -2  204.38   44.30
  -6  10  -2  167.88   68.59
  -6  10  -2   48.60  206.58
  -6 -10  -3  715.23  208.38
   6 -10  -3  748.53   92.79
  -6 -10  -4  456.05  186.58
  -6 -10  -4  603.94   75.59
   6 -10  -4  485.45   81.19
   6 -10  -5  123.79   53.89
   7 -10   0   11.80   22.10
  -7  10   0   30.10  158.78
   7  10   0    4.70   30.20
   7 -10   1   10.50   23.20
  -7 -10  -1    7.20   59.59
  -7  10   1 -201.18  143.29
   7  10  -1  -16.40   28.30
  -7 -10  -1  -67.89   57.49
  -7  10  -1  -47.90   63.89
   7 -10  -1    3.80   25.20
  -7  10  -1  -92.79  161.78
   7 -10   2   12.10   21.20
  -7 -10  -2  105.89  108.49
  -7 -10  -2   65.49  103.59
   7  10  -2   17.40   34.00
  -7  10   2  -58.49  201.28
  -7  10  -2   18.80   24.30
  -7  10  -2   34.80   67.99
   7 -10  -2   22.70   29.50
  -7  10  -2   88.89  199.18
  -7 -10  -3 -170.38   79.79
  -7  10  -3   25.00  100.79
   7 -10  -3   18.50   33.30
  -7 -10  -4  196.18   46.90
  -7 -10  -4  343.87  171.18
   7 -10  -4  200.58   57.09
   8  10   0   33.40   33.50
  -8  10   0 -123.59  114.09
   8 -10   0  225.48   41.20
   8  10  -1  160.28   45.40
   8 -10   1  129.89   34.80
  -8 -10  -1   52.79   81.89
  -8  10   1  226.48  218.58
   8 -10  -1  179.58   41.30
  -8  10  -1  183.28  208.38
  -8  10  -1   92.99   89.39
   8 -10   2  352.06   48.80
  -8 -10  -2  418.66  166.48
   8 -10  -2  539.45   71.79
  -8  10  -2  323.07  117.49
  -8 -10  -3  496.25  197.68
  -8  10  -3 1114.89  254.97
   8 -10  -3  823.92  100.69
  -8 -10  -4  224.58   49.90
  -8 -10  -4   25.60  139.69
   8 -10  -4  136.69   51.89
   9 -10   0   20.50   23.10
  -9  10   0   27.00  184.48
  -9  10  -1  541.85  135.09
  -9 -10  -2  405.06  169.38
   9 -10   2  523.25   58.19
  -9  10  -2  486.15  140.59
   9 -10  -2  576.94   79.39
  -9 -10  -3   90.39  136.19
   9 -10  -3   17.90   38.00
  -9 -10  -4  220.18  183.78
   9 -10  -4  134.19   55.79
  10 -10   0  453.05   67.29
 -10 -10  -1   19.80  102.19
  10 -10   1  133.89   37.60
 -10  10  -1   34.90   91.69
  10 -10  -1  115.69   36.60
 -10 -10  -2  157.18  149.19
  10 -10   2  369.26   53.99
  10 -10  -2  295.97   62.69
 -10  10  -2  335.87  133.59
 -10 -10  -3  174.78  164.48
  10 -10  -3  249.38   62.49
  10 -10  -4   35.10   50.69
  11 -10   0  353.46   58.59
 -11 -10  -1  115.89  113.99
  11 -10   1  210.88   46.50
  11 -10  -1  141.99   41.70
 -11  10  -1  -35.80   88.19
 -11 -10  -2   35.60  143.29
  11 -10  -2   90.39   46.40
 -11  10  -2  151.08  118.79
 -11 -10  -3 -125.19  130.99
  11 -10  -3    5.90   33.90
  12 -10   0  215.38   52.49
  12 -10   1  108.99   41.30
 -12 -10  -1   19.60  108.79
 -12  10  -1   -8.60  104.09
  12 -10  -1  227.98   55.89
 -12 -10  -2   68.69  141.09
 -12  10  -2  -22.80  114.59
  12 -10  -2   52.19   45.00
 -12 -10  -3  -69.89  157.68
  12 -10  -3   32.00   50.99
  13 -10   0  362.16   67.79
  13 -10   1  452.95   69.49
 -13 -10  -1  -97.19   97.99
 -13  10  -1  -33.60  102.89
  13 -10  -1  419.46   66.49
 -13 -10  -2  114.09  171.68
 -13  10  -2  123.29  134.69
  13 -10  -2   49.30   49.00
  14 -10   0   45.80   42.50
 -14 -10  -1   19.90  138.49
  14 -10   1  -29.60   34.80
  14 -10  -1   60.19   45.10
 -14  10  -1    4.10  117.99
   0 -11   0   -1.30   23.00
   0  11   0   18.10  125.09
   0 -11   0   13.60   16.20
   0  11   1  292.67  180.58
   0 -11   1  549.15   51.19
   0  11  -1  523.25   62.89
   0  11  -1  661.83  229.48
   0 -11  -1  582.84   58.69
   0 -11  -1  595.14  101.49
   0 -11   2   44.80   15.60
   0 -11  -2   15.10   60.69
   0  11  -2   15.60   26.50
   0 -11  -2   39.90   24.20
   0  11  -2 -104.49  140.99
   0 -11   2   11.00   31.50
   0  11   2  164.38  170.78
   0 -11  -3  399.36   59.49
   0  11  -3  422.66   70.99
   0  11  -3  358.76  248.48
   0 -11  -3  323.57  121.69
   0 -11  -4  798.02  194.18
   0 -11  -4  774.82   87.29
   0 -11  -5  456.05  180.78
  -1 -11   0  352.46   62.09
  -1 -11   0  394.86   44.60
   1 -11   0  421.26   61.59
   1  11   0  293.37  159.98
  -1  11   0  367.56  206.48
   1 -11   0  406.06   48.80
  -1  11   1   72.19   39.70
  -1 -11  -1   94.69   54.09
   1 -11   1   56.49   19.20
   1  11  -1   62.99   29.20
  -1 -11  -1   59.39   21.10
   1  11  -1   37.80  127.99
  -1  11   1    3.40  149.19
   1 -11  -1   38.90   45.10
  -1  11  -1   37.80   22.10
   1  11   1   63.89  146.09
  -1  11  -1   85.49  174.08
   1 -11  -1   39.30   22.70
   1  11  -2  202.88   43.20
  -1 -11  -2  280.47  104.09
   1 -11   2  211.38   29.30
  -1 -11  -2  232.58   42.90
  -1  11   2  411.46  226.78
   1  11  -2  243.38  195.08
   1 -11  -2  317.27   91.89
   1 -11  -2  233.58   43.10
   1  11   2  287.27  193.28
  -1 -11   2  263.57   47.70
  -1  11  -2  260.87  201.78
  -1  11  -2  186.28   43.90
  -1 -11  -3  361.26  125.29
   1  11  -3  314.07   63.69
  -1 -11  -3  319.07  195.48
  -1 -11  -3  416.46   57.99
   1  11  -3  272.27  219.38
   1 -11  -3  428.56  125.99
  -1  11  -3   72.69  204.38
  -1 -11   3  311.97   33.30
   1 -11  -3  390.66   58.49
  -1  11  -3  323.97   61.59
  -1 -11  -4  753.42   84.49
  -1 -11  -4 1009.20  211.48
   1 -11  -4  835.02  193.08
   1 -11  -4  663.03   87.99
  -1 -11  -5  227.58  159.48
   1 -11  -5  353.46  170.88
   1 -11  -5  175.88   57.09
   2  11   0  667.33  127.59
   2 -11   0  596.04   58.29
   2  11   0  538.65  164.28
  -2  11   0  546.95  234.68
  -2  11   1  135.09  176.18
  -2  11   1    0.60   35.50
   2  11  -1   54.79   25.20
   2  11  -1   54.39  116.29
  -2 -11  -1   71.19   61.79
   2 -11   1   88.09   19.60
   2  11   1   72.29  122.99
  -2  11  -1   79.79   29.30
  -2  11  -1  -33.80  155.68
   2  11   1   62.59   81.79
   2 -11  -1  114.39   51.69
   2 -11  -1   86.39   23.70
   2 -11   2  561.54   52.69
  -2 -11  -2  734.73  156.48
  -2  11   2  713.83  275.67
   2  11  -2  564.14   77.89
  -2 -11  -2  619.34   66.19
   2  11  -2  631.94  217.98
  -2 -11  -2  969.80  228.48
   2  11   2  681.53  219.98
   2 -11  -2  839.22  141.19
  -2  11  -2  326.17  230.28
  -2  11  -2  587.84   75.19
   2 -11  -2  606.44   64.19
  -2 -11  -3  520.85   68.49
   2  11  -3  473.35  245.88
  -2 -11  -3  661.93  173.98
   2  11  -3  485.55   79.69
  -2 -11  -3  748.53  255.87
  -2  11  -3  469.85   74.29
  -2  11  -3  576.74  294.87
   2  11   3   68.89  178.48
   2 -11  -3  532.55   70.39
   2 -11  -3  693.43  152.78
  -2 -11  -4  264.67   51.69
  -2 -11  -4  147.29  124.69
   2 -11  -4  207.18  124.09
   2 -11  -4  258.27   54.19
  -2 -11  -5   63.79  136.39
   2 -11  -5  138.29   50.99
   3  11   0  -13.20   16.60
   3  11   0   27.30   54.29
   3 -11   0   27.60   17.70
  -3  11   0   13.80  162.28
   3  11   0   -9.50   27.00
  -3  11   1  480.55   85.79
  -3  11   1  703.53  249.88
   3  11  -1  526.95   70.29
  -3 -11  -1  575.94  121.89
   3  11  -1  573.24  141.59
   3 -11   1  545.55   52.29
  -3  11  -1  389.36  222.08
  -3  11  -1  515.55   60.09
   3  11   1  557.94  136.19
   3 -11  -1  518.05   55.39
   3  11   1  468.55  110.19
  -3 -11  -2 1525.65  125.99
  -3  11   2 1934.01  412.96
  -3 -11  -2 1793.92  253.57
  -3 -11  -2 1677.73  215.48
   3  11  -2 1274.67  262.97
   3 -11   2 1600.74  115.69
   3  11  -2 1428.86  135.59
  -3  11  -2 1179.28  365.06
   3  11   2 1074.59  245.58
   3  11   2 1235.08  243.58
   3 -11  -2 1450.85  126.59
  -3  11  -2 1720.33  133.29
   3  11  -3  332.07  189.08
  -3 -11  -3  338.27   53.19
  -3 -11  -3  285.17  182.88
   3  11  -3  247.88   60.99
  -3 -11  -3  279.47  127.09
  -3  11  -3  179.78  249.88
   3 -11  -3  404.96   58.89
   3  11   3   54.79  160.08
  -3  11  -3  249.97   53.69
  -3 -11  -4  -54.69   91.89
  -3 -11  -4   68.19   34.00
   3 -11  -4   25.70   36.30
  -3 -11  -5  -10.00  133.19
   3 -11  -5   53.59   49.00
   4 -11   0  430.76   48.20
   4  11   0   96.69   41.20
  -4  11   0  246.68  191.68
  -4  11   0  451.25   54.69
   4 -11   1 1147.99   91.69
  -4  11   1 1342.97  320.47
  -4 -11  -1  793.92  160.68
  -4  11   1 1065.19  138.09
   4  11  -1 1111.79  104.79
  -4  11  -1  568.24  266.07
   4 -11  -1 1232.28   99.39
   4  11  -2  469.15  135.09
   4  11  -2  484.95   73.49
  -4  11   2  566.44  258.47
  -4 -11  -2  423.86  134.29
   4 -11   2  499.45   48.00
  -4 -11  -2  567.14  183.28
   4 -11  -2  479.65   63.09
  -4  11  -2  525.35   66.59
   4  11   2  473.65  136.29
  -4  11  -2  294.97  238.58
  -4 -11  -3  -36.70   82.99
  -4 -11  -3   54.99   29.30
   4 -11  -3   58.59   32.90
  -4 -11  -4 -134.29  103.19
  -4 -11  -4   87.09   36.00
   4 -11  -4   42.90   38.00
  -4 -11  -5   97.89  133.49
   4 -11  -5  -70.99   38.40
  -5  11   0 1187.78  120.99
  -5  11   0  618.94  262.27
   5 -11   0 1263.67  101.39
  -5 -11  -1  557.94  138.29
   5 -11   1  480.85   51.89
   5  11  -1  465.85   67.19
  -5  11   1  497.25  227.78
  -5  11  -1  502.65   66.39
   5 -11  -1  575.74   61.99
  -5  11  -1  489.75   55.59
  -5  11  -1  296.67  238.08
   5  11  -2  471.55   73.09
  -5  11   2  655.33  274.87
  -5 -11  -2  586.64  181.68
   5 -11   2  400.66   46.50
  -5 -11  -2  631.04  166.58
  -5  11  -2  410.26   57.29
  -5  11  -2  176.88  211.68
   5 -11  -2  420.66   62.79
  -5 -11  -3  223.28   45.60
  -5 -11  -3   89.59  114.59
   5 -11  -3  191.58   46.50
  -5 -11  -4  134.49   40.80
  -5 -11  -4  195.28  140.29
   5 -11  -4   69.79   43.80
  -5 -11  -5  -28.70  137.69
   5 -11  -5  -48.60   44.10
  -6  11   0  918.71  292.67
  -6 -11  -1  368.96  121.69
   6  11  -1  404.56   66.79
  -6 -11  -1  701.13  145.69
   6 -11   1  510.75   55.39
  -6  11   1  320.07  207.98
   6 -11  -1  419.36   60.09
  -6  11  -1  225.18  218.38
  -6  11  -1  429.96   90.49
   6  11  -2   37.20   29.50
  -6 -11  -2   90.99  112.69
  -6  11   2   69.09  206.78
   6 -11   2   70.29   24.20
  -6 -11  -2   86.39  105.89
  -6  11  -2   70.19   46.00
   6 -11  -2   62.89   32.30
  -6  11  -2   31.40   27.00
  -6  11  -2  105.79  226.78
  -6 -11  -3  102.19  111.99
   6 -11  -3  101.49   40.70
  -6 -11  -4  293.37   54.29
  -6 -11  -4  166.48  159.68
   6 -11  -4  169.38   56.99
  -7  11   0  458.75  234.18
  -7  11   1  329.17  216.28
   7  11  -1  566.14   77.89
   7 -11   1  504.65   62.19
  -7  11  -1  453.65  108.19
   7 -11  -1  644.34   74.49
  -7  11  -1  196.88  215.98
   7 -11   2  446.36   52.89
  -7 -11  -2  206.28  132.39
  -7  11  -2  355.06   92.99
   7 -11  -2  448.46   65.99
  -7 -11  -3  -78.79   96.39
   7 -11  -3  -13.20   31.50
  -7 -11  -4  198.08   51.89
  -7 -11  -4  257.37  156.78
   7 -11  -4  161.78   55.69
   8 -11   0  -20.90   23.20
  -8  11   0 -102.49  157.28
   8  11   0   16.70   34.10
  -8  11   1  305.47  219.38
   8  11  -1  283.07   58.79
   8 -11   1  359.46   51.09
   8 -11  -1  263.07   51.49
  -8  11  -1  245.08   99.99
  -8  11  -1  181.58  219.88
  -8 -11  -2  630.54  194.08
   8 -11   2  725.03   69.39
   8 -11  -2  687.03   87.29
  -8  11  -2  528.55  127.29
  -8 -11  -3  210.68  145.09
   8 -11  -3   28.50   37.70
  -8 -11  -4   84.39  164.58
  -8 -11  -4   52.19   37.10
   8 -11  -4  -22.70   38.90
   9 -11   0   32.80   28.20
  -9 -11  -1   64.39  102.29
   9 -11   1   35.60   28.10
   9 -11  -1   63.69   30.40
  -9  11  -1   16.80   78.89
   9 -11   2  260.87   44.30
  -9 -11  -2  139.19  134.89
  -9  11  -2  210.28  106.79
   9 -11  -2  285.97   57.89
  -9 -11  -3  322.57  173.18
   9 -11  -3  292.47   64.39
  -9 -11  -4 -158.18  145.49
  -9 -11  -4   56.99   37.90
   9 -11  -4  103.59   54.29
  10 -11   0   75.19   35.70
 -10 -11  -1   81.29  102.19
  10 -11   1  -22.10   25.70
 -10  11  -1   35.50   94.59
  10 -11  -1   21.50   27.20
 -10 -11  -2  214.88  157.78
  10 -11   2   71.39   34.80
  10 -11  -2  192.28   51.99
 -10  11  -2   86.19   99.99
 -10 -11  -3   -9.20  156.78
  10 -11  -3   53.89   46.50
  11 -11   0    0.70   31.20
  11 -11   1   51.49   32.70
 -11 -11  -1  -11.10   96.19
  11 -11  -1   33.30   36.80
 -11  11  -1    0.90   89.79
 -11 -11  -2  272.77  164.28
 -11  11  -2   92.79  120.29
  11 -11  -2  181.88   56.09
 -11 -11  -3  212.78  184.88
  11 -11  -3  157.38   53.39
  12 -11   0  339.17   64.69
 -12 -11  -1  139.99  118.49
  12 -11   1   18.60   33.00
  12 -11  -1   48.70   40.50
 -12  11  -1   57.79  108.39
 -12 -11  -2  123.89  171.48
  12 -11  -2   75.39   48.60
  13 -11   0   67.99   42.30
  13 -11   1   92.49   43.40
 -13 -11  -1   58.39  114.69
 -13  11  -1  -13.80  112.49
  13 -11  -1   23.30   40.10
 -13 -11  -2   54.19  168.88
  13 -11  -2   77.49   54.99
  14 -11   0   30.30   44.70
  14 -11   1   10.90   39.50
  14 -11  -1   89.59   51.59
   0 -12   0  721.43   82.69
   0  12   0  988.40  272.77
   0 -12   0  705.13   67.79
   0  12   1  909.11  275.27
   0  12  -1  733.83   79.19
   0 -12   1  645.64   64.59
   0 -12   1  756.12   61.49
   0  12  -1  744.53  252.37
   0 -12  -1  822.92   72.39
   0 -12  -1  837.22  123.49
   0 -12   2  484.25   49.40
   0 -12  -2  556.64  125.79
   0  12   2  663.93  275.57
   0 -12  -2  632.14   62.99
   0  12  -2  573.84   76.39
   0  12  -2  339.57  233.98
   0  12  -3  -26.10  200.58
   0  12   3    3.10  201.48
   0  12  -3   46.20   31.30
   0 -12  -3    3.30   26.80
   0 -12  -3   85.09   81.59
   0 -12  -4  116.09   42.70
   0 -12  -4  242.38  132.59
   0 -12  -5    8.00   39.60
   0 -12  -5  -42.10  112.39
   1 -12   0 1073.49  104.19
   1 -12   0  987.60   88.69
   1  12   0 1548.65  227.18
  -1 -12   0 1089.09   90.19
  -1 -12   0  948.31  105.39
   1  12   0 1168.08  274.67
  -1  12   0  600.74  247.48
  -1 -12  -1  144.79   32.30
  -1 -12  -1  235.58   74.19
   1  12  -1  192.38  157.68
  -1  12   1  191.58  184.98
   1  12  -1  158.38   40.50
   1 -12   1  153.38   27.10
   1 -12  -1  137.19   32.30
  -1  12  -1   87.49  164.78
   1 -12  -1   96.39   52.69
  -1  12  -1   96.29   35.30
   1  12   1  105.09  148.19
  -1 -12   1  133.19   26.90
  -1 -12  -2  344.77  102.79
  -1 -12  -2  209.38   40.60
  -1  12   2  322.87  224.48
   1  12  -2  267.77   54.59
   1 -12   2  238.48   32.20
   1  12  -2  307.77  195.38
   1 -12  -2  261.27   46.30
   1  12   2  106.49  177.38
  -1  12  -2  385.56  242.48
   1 -12  -2  275.47   91.69
  -1  12  -2  273.77   52.09
  -1 -12   2  200.18   32.00
   1  12  -3  290.07   60.59
  -1  12   3  129.69  207.28
   1  12  -3   77.99  191.08
  -1 -12  -3  231.98  169.18
  -1 -12  -3  249.18   48.00
  -1 -12  -3  233.58  109.39
  -1  12  -3  158.78   50.79
   1  12   3  128.69  189.38
  -1  12  -3  175.68  240.68
   1 -12  -3  176.88   41.60
   1 -12  -3  293.67  110.49
  -1 -12  -4   85.69  119.89
  -1 -12  -4   58.19   32.60
   1 -12  -4   94.49  109.29
   1 -12  -4   36.20   33.60
  -1 -12  -5  167.78  148.59
   1 -12  -5    0.70   45.30
  -2 -12   0  312.07   68.79
   2  12   0  288.47  133.79
   2 -12   0  297.27   44.30
  -2  12   0  257.47  197.38
   2  12   0  500.35  124.79
  -2 -12  -1 1389.76  109.89
  -2 -12  -1 1211.78  159.48
  -2  12   1 1166.58  121.19
   2 -12   1 1316.77  102.09
  -2  12   1  868.91  288.07
   2  12  -1 1289.47  114.49
   2  12  -1  940.31  230.48
  -2  12  -1  856.31  291.37
  -2  12  -1 1362.76  115.39
   2  12   1 1376.86  271.27
   2  12   1 1190.68  190.48
   2 -12  -1 1392.46  109.19
  -2  12   2 1415.56  373.06
  -2 -12  -2 1440.06  212.78
   2 -12   2 1232.88  100.19
  -2 -12  -2 1375.46  114.79
   2  12  -2 1453.25  318.97
   2  12  -2 1135.89  118.89
   2  12   2 1400.76  311.87
  -2  12  -2  788.32  316.57
  -2  12  -2 1161.98  116.29
   2 -12  -2 1564.74  177.18
   2 -12  -2 1460.15  117.39
  -2 -12  -3   -2.90   24.80
  -2 -12  -3   47.60   90.49
   2 -12  -3   37.70   30.80
   2 -12  -3   37.90   77.09
  -2 -12  -4  240.98  147.49
  -2 -12  -4  431.86   67.59
   2 -12  -4  435.36   70.89
  -2 -12  -5  331.97  166.28
   2 -12  -5  211.28   60.39
   3  12   0  819.32  139.89
  -3  12   0  560.24  238.28
   3  12   0  626.24   95.79
   3 -12   0  783.52   69.79
  -3  12   1    6.70   40.60
   3  12  -1   15.60   80.79
  -3  12   1   69.79  180.38
   3  12  -1   23.60   28.20
   3 -12   1   53.49   18.40
  -3 -12  -1   98.49   74.69
   3  12   1    3.90   70.09
  -3  12  -1  -67.39  156.58
   3 -12  -1   76.49   27.20
  -3  12  -1  -14.00   24.00
   3  12   1   20.90   86.69
   3  12  -2  426.66  173.78
  -3 -12  -2  216.18  110.79
  -3 -12  -2  540.85   57.09
   3  12  -2  422.46   70.19
   3 -12   2  411.26   44.60
  -3  12   2  476.45  259.47
   3  12   2  438.86  184.38
  -3  12  -2  527.95  277.67
  -3  12  -2  505.25   67.89
   3 -12  -2  525.85   66.29
  -3 -12  -3  707.13   79.69
  -3 -12  -3  698.73  178.28
   3 -12  -3  741.03   82.89
  -3 -12  -4  199.48  136.79
  -3 -12  -4  151.58   45.60
   3 -12  -4  117.69   44.60
  -3 -12  -5  284.77  163.88
   3 -12  -5   42.30   47.30
  -4  12   0  238.58  213.98
   4 -12   0  237.18   39.90
  -4 -12  -1  302.57  105.49
   4  12  -1  320.47   55.99
   4 -12   1  316.87   41.60
  -4  12   1  158.38   61.09
  -4  12   1  328.07  222.78
   4 -12  -1  264.97   45.90
  -4  12  -1  281.37  226.98
  -4 -12  -2   28.40   97.69
   4 -12   2  107.29   23.80
   4  12  -2   47.30   30.30
  -4  12   2   36.30  183.38
  -4 -12  -2   82.49   89.49
   4  12  -2  129.69  102.49
   4 -12  -2   62.49   31.90
  -4  12  -2   27.20  192.08
   4  12   2   60.29   96.19
  -4  12  -2  100.89   37.60
  -4 -12  -3  137.29  116.39
  -4 -12  -3    4.80   26.10
   4 -12  -3   46.30   33.60
  -4 -12  -4  140.59  142.59
  -4 -12  -4   65.09   35.00
   4 -12  -4  117.19   46.10
  -4 -12  -5   16.80  149.88
   4 -12  -5   72.69   51.59
   5 -12   0  681.23   66.89
  -5  12   0  593.74   81.99
  -5  12   0  433.46  244.98
  -5  12   1  155.18  178.68
   5 -12   1  388.56   48.30
   5  12  -1  348.17   60.49
  -5 -12  -1  314.87  110.49
   5 -12  -1  317.37   51.59
  -5  12  -1  -24.20  176.28
  -5  12   2  197.28  221.98
  -5 -12  -2   36.00   97.49
   5  12  -2  226.78   54.79
   5 -12   2  258.77   36.70
  -5 -12  -2  424.76  166.18
  -5  12  -2 -158.58  146.39
   5 -12  -2  238.08   46.00
  -5  12  -2  209.28   44.00
  -5 -12  -3  442.06   65.39
  -5 -12  -3  533.75  175.78
   5 -12  -3  402.76   69.29
  -5 -12  -4  433.76   72.09
  -5 -12  -4  536.15  198.68
   5 -12  -4  418.26   76.19
   5 -12  -5   76.09   53.59
   6  12   0  -38.60   29.20
  -6  12   0  -10.20  165.98
  -6 -12  -1  268.17  113.49
  -6  12   1    5.50  180.48
   6 -12   1  217.18   38.50
   6  12  -1  197.68   50.79
  -6  12  -1  184.78   54.79
   6 -12  -1  241.38   45.90
  -6  12  -1   69.69  194.78
  -6 -12  -2  578.74  166.58
   6 -12   2  504.85   54.79
   6 -12  -2  538.95   74.59
  -6 -12  -3  -16.40  123.69
   6 -12  -3   44.80   37.30
  -6 -12  -4  354.56  179.08
  -6 -12  -4  359.06   63.69
   6 -12  -4  404.76   75.29
  -7  12   0  227.08  220.68
  -7 -12  -1  411.96  134.69
   7  12  -1  300.17   59.29
  -7  12   1   35.20  164.78
   7 -12   1  273.47   46.80
   7 -12  -1  316.97   53.89
  -7  12  -1  -29.20  177.58
  -7  12  -1  329.77   88.29
   7 -12   2  452.75   54.29
  -7 -12  -2  402.06  153.18
   7 -12  -2  331.17   61.89
  -7 -12  -3  341.47  178.88
   7 -12  -3  430.06   74.29
  -7 -12  -4  339.27  182.88
  -7 -12  -4  382.06   64.59
   7 -12  -4  282.97   68.39
   8 -12   0   25.00   28.10
  -8 -12  -1  -77.79   81.39
   8 -12   1  201.38   39.10
  -8  12  -1  116.79   82.89
   8 -12  -1  144.09   43.40
   8 -12   2  225.68   42.20
  -8 -12  -2  291.47  151.48
   8 -12  -2  270.97   52.89
  -8 -12  -3  152.58  151.28
   8 -12  -3   66.29   44.70
  -8 -12  -4   57.39   39.90
  -8 -12  -4  486.05  200.58
   8 -12  -4    5.10   43.90
   9 -12   0  -15.10   24.70
   9 -12   1  110.59   33.60
  -9 -12  -1   -9.10   89.49
  -9  12  -1   66.19   87.99
   9 -12  -1   73.09   32.40
  -9 -12  -2  269.97  151.18
   9 -12   2  389.86   61.49
   9 -12  -2  355.16   65.99
  -9 -12  -3 -131.59  128.29
   9 -12  -3  124.99   44.10
  -9 -12  -4  109.29   42.90
  -9 -12  -4  263.07  208.18
   9 -12  -4   74.39   55.09
  10 -12   0  485.45   71.39
  10 -12   1  326.77   53.99
 -10 -12  -1  -41.60   93.09
  10 -12  -1  272.67   53.09
 -10  12  -1   99.29  100.29
 -10 -12  -2  214.88  155.28
  10 -12  -2  314.17   65.39
 -10 -12  -3 -160.18  129.29
  10 -12  -3    3.90   44.30
  11 -12   0  844.22  103.09
 -11 -12  -1  -22.50   98.69
  11 -12   1  126.39   41.80
 -11  12  -1  195.18  118.39
  11 -12  -1  103.79   44.50
 -11 -12  -2  113.49  141.19
  11 -12  -2  138.69   54.09
 -11 -12  -3  172.88  192.28
  11 -12  -3  277.37   71.89
  12 -12   0  300.27   62.19
 -12 -12  -1   -2.60  120.99
  12 -12   1  193.38   49.99
  12 -12  -1  147.09   54.29
 -12  12  -1   51.49  114.99
 -12 -12  -2    9.80  155.28
  12 -12  -2  181.78   54.09
  13 -12   0   46.70   41.50
 -13 -12  -1  -80.69  134.39
  13 -12   1   42.50   40.60
  13 -12  -1   68.39   47.40
   0  13   0  105.79  162.68
   0 -13   0   21.70   29.70
   0 -13   0   10.00   18.40
   0 -13  -1  734.83   68.79
   0  13  -1  493.65   73.89
   0 -13  -1  674.13  113.79
   0  13   1  731.53  271.27
   0 -13   1  544.15   56.59
   0  13  -1  528.65  239.68
   0  13   2 1217.28  337.87
   0 -13   2  884.61   75.89
   0 -13  -2  952.90  161.88
   0  13  -2  917.01   93.99
   0 -13  -2  898.61   90.39
   0  13  -2  738.73  282.27
   0 -13  -3 1168.38  114.79
   0 -13  -3 1383.46  222.58
   0 -13  -4  104.69   42.80
   0 -13  -4  142.39  121.69
   0 -13  -5   26.90  135.79
   0 -13  -5    9.30   47.00
  -1 -13   0  176.28   34.00
   1 -13   0  254.27   54.89
  -1  13   0  172.28  193.18
   1 -13   0  186.48   33.80
  -1 -13   0  246.88   56.09
   1  13   0  302.57  184.08
   1  13  -1  383.56  194.48
   1 -13   1  551.54   57.29
  -1 -13  -1  595.14   65.69
  -1 -13  -1  643.54  117.99
   1  13  -1  595.74   78.99
  -1  13   1  356.56  218.58
  -1  13  -1  681.13   83.59
   1 -13  -1  642.34   64.49
  -1  13  -1  430.46  238.98
  -1 -13   1  660.33   60.29
   1  13   1  441.56  205.58
   1 -13  -1  793.22  116.79
  -1 -13  -2  398.96  114.69
  -1 -13  -2  266.57   50.49
   1 -13   2  286.57   38.80
   1  13  -2  283.87  209.68
  -1  13   2  263.57  233.38
   1  13  -2  331.97   61.99
  -1  13  -2  149.79  217.78
   1 -13  -2  400.66   56.29
   1  13   2  277.27  204.88
  -1  13  -2  301.77   57.29
   1 -13  -2  386.36  108.39
  -1 -13   2  346.57   38.20
  -1 -13  -3  240.98  118.39
  -1 -13  -3  192.18   46.70
   1 -13  -3  225.98  102.59
   1 -13  -3  184.88   44.00
  -1 -13  -4  106.99   45.00
  -1 -13  -4   15.40  115.59
   1 -13  -4   82.89   42.50
   1 -13  -4   82.49  110.19
  -1 -13  -5   41.40  122.69
  -1 -13  -5  -13.10   62.59
   1 -13  -5    0.10   42.60
  -2  13   0 1187.28  333.37
   2 -13   0 1135.39   96.49
  -2 -13   0 1123.09  123.99
   2  13   0 1192.88  249.18
   2  13   0  978.70  166.48
  -2  13   1  217.68  211.98
  -2 -13  -1  366.46   95.09
  -2 -13  -1  278.67   42.90
   2  13  -1  171.98   46.70
   2  13  -1  192.08  148.29
   2 -13   1  229.28   36.00
   2  13   1  335.97  170.68
  -2  13  -1  177.38  209.68
   2 -13  -1  361.26   80.29
   2  13   1  146.09  113.99
   2 -13  -1  235.08   40.90
  -2 -13  -2  527.75   68.19
   2  13  -2  389.56  196.08
  -2  13   2  593.34  294.17
   2  13  -2  425.96   69.49
  -2 -13  -2  560.54  140.39
   2 -13   2  441.86   47.30
   2  13   2  411.66  215.68
   2 -13  -2  436.56   64.49
  -2  13  -2  479.05   70.99
  -2  13  -2  544.25  273.87
   2 -13  -2  776.32  143.89
  -2 -13  -3  701.13  184.58
  -2 -13  -3  849.32   89.69
   2 -13  -3  777.42   89.79
   2 -13  -3 1018.60  186.48
  -2 -13  -4  547.95  178.08
  -2 -13  -4  313.37   61.09
   2 -13  -4  360.16   66.39
  -2 -13  -5  153.68  153.28
   2 -13  -5  108.09   58.99
   3  13   0  186.18   94.59
  -3  13   0  299.77  228.48
   3  13   0  186.08   72.69
  -3 -13   0   40.00   48.70
   3 -13   0  202.28   35.70
  -3  13   1  247.68   83.69
   3 -13   1  670.13   56.69
  -3  13   1  427.26  253.77
   3  13  -1  610.04   76.99
   3  13  -1  497.25  144.39
  -3 -13  -1  661.53  134.49
  -3  13  -1  309.47   58.99
   3  13   1  467.05  126.99
   3  13   1  594.94  156.78
   3 -13  -1  438.86   60.49
  -3  13  -1  410.06  246.68
  -3 -13  -2  455.95   60.79
   3  13  -2  361.56   66.89
   3  13  -2  360.86  175.88
  -3  13   2  341.87  257.07
   3 -13   2  420.66   43.90
  -3 -13  -2  299.67  117.49
   3 -13  -2  446.86   62.69
  -3  13  -2  403.36  277.97
  -3  13  -2  313.87   58.29
   3  13   2  330.57  172.88
  -3 -13  -3  110.39  113.29
  -3 -13  -3  124.19   39.80
   3 -13  -3  121.79   42.80
  -3 -13  -4  547.45   78.69
  -3 -13  -4  553.94  193.18
   3 -13  -4  377.16   72.49
   3 -13  -5  103.39   56.09
   4 -13   0  120.29   30.90
   4  13   0   21.00   34.20
  -4  13   0  123.39  190.08
  -4 -13  -1   -4.90   63.79
  -4  13   1   75.89  194.08
   4 -13   1   60.09   21.80
   4  13  -1   67.99   37.00
  -4  13  -1  -19.90   25.20
  -4  13  -1   21.70  183.78
   4 -13  -1   61.09   29.80
   4  13  -2   70.29   88.59
  -4 -13  -2   70.29   96.29
   4  13  -2  131.09   46.10
  -4 -13  -2  177.48   38.80
  -4  13   2  172.38  243.18
   4 -13   2  155.28   29.40
  -4  13  -2  179.28   47.30
  -4  13  -2   76.69  210.48
   4 -13  -2  152.78   38.90
  -4 -13  -3   57.69  115.79
  -4 -13  -3  106.39   37.70
   4 -13  -3   66.29   37.30
  -4 -13  -4  364.86  173.18
  -4 -13  -4  394.66   69.59
   4 -13  -4  389.86   73.79
  -5  13   0  179.98  195.98
   5 -13   0  240.58   41.70
  -5  13   0  165.28   46.20
  -5 -13  -1  296.07  108.19
   5 -13   1  350.56   45.90
  -5  13   1   80.99  182.58
   5  13  -1  251.27   56.39
   5 -13  -1  283.57   50.09
  -5  13  -1   19.40  196.58
  -5 -13  -2  351.16  132.29
   5 -13   2  327.87   44.40
   5 -13  -2  298.57   55.09
  -5 -13  -3  437.76  168.88
  -5 -13  -3  394.06   63.99
   5 -13  -3  309.97   63.59
  -5 -13  -4   97.59   44.30
  -5 -13  -4 -149.59  115.99
   5 -13  -4   94.39   49.50
  -6  13   0  526.85  269.47
   6 -13   0  297.87   46.70
  -6  13   0   79.69   56.89
  -6  13   1  345.27  246.78
   6 -13   1  223.58   39.60
   6  13  -1  216.48   54.19
  -6 -13  -1  112.79  100.59
  -6  13  -1   73.79  214.08
   6 -13  -1  214.38   41.50
  -6 -13  -2   75.99  121.49
   6 -13   2  199.08   36.30
   6 -13  -2  273.27   54.99
  -6 -13  -3  212.08   49.80
  -6 -13  -3  289.67  149.39
   6 -13  -3  251.77   56.89
  -6 -13  -4  192.68  150.38
  -6 -13  -4   46.10   39.00
   6 -13  -4   -9.10   41.00
  -7  13   0  490.45  279.27
   7 -13   0  864.21   84.79
  -7 -13  -1  215.48  123.99
   7 -13   1  446.46   58.29
   7 -13  -1  441.06   64.09
  -7 -13  -2  294.47  148.99
   7 -13   2  367.16   49.50
   7 -13  -2  352.66   59.49
  -7 -13  -3  141.39  141.89
   7 -13  -3   53.49   42.60
  -7 -13  -4  114.49   46.20
  -7 -13  -4  116.99  173.28
   7 -13  -4  265.47   68.49
   8 -13   0  294.77   52.59
   8 -13   1  215.88   41.20
  -8 -13  -1    6.90   94.79
   8 -13  -1  198.58   45.50
  -8 -13  -2  -50.09  106.99
   8 -13   2  -11.60   23.80
   8 -13  -2  -37.90   18.00
  -8 -13  -3  247.98  160.68
   8 -13  -3   29.10   41.10
  -8 -13  -4  374.76  203.18
  -8 -13  -4   74.99   42.40
   8 -13  -4   52.29   51.89
   9 -13   0  537.95   73.69
   9 -13   1  451.85   63.99
  -9 -13  -1  232.78  126.49
   9 -13  -1  481.95   69.19
  -9 -13  -2  207.38  144.09
  -9 -13  -3  337.57  176.08
  10 -13   0  285.57   57.49
 -10 -13  -1   68.19  121.69
  10 -13   1  401.76   61.09
  10 -13  -1  340.37   60.79
 -10 -13  -2  147.49  153.08
  10 -13  -2  187.08   54.79
 -10 -13  -3 -236.48  105.59
  10 -13  -3   34.30   48.90
  11 -13   0   51.29   39.00
 -11 -13  -1  -52.69  108.49
  11 -13   1  365.56   61.19
  11 -13  -1  305.47   60.39
 -11 -13  -2  355.16  173.88
  11 -13  -2  312.47   71.49
  12 -13   0  -44.70   35.10
 -12 -13  -1  120.79  137.69
  12 -13   1  215.78   53.49
  12 -13  -1  229.28   61.19
 -12 -13  -2  216.48  176.28
  12 -13  -2  131.39   58.39
  13 -13   0   81.09   47.90
  13 -13   1  -56.19   37.90
 -13 -13  -1  155.78  143.79
  13 -13  -1   -7.10   41.00
   0 -14   0  155.78   46.60
   0 -14   0  108.59   30.40
   0  14   0  217.48  190.48
   0 -14  -1   22.20   25.50
   0 -14  -1   28.20   49.70
   0  14   1   15.50  179.98
   0  14  -1   62.39  183.88
   0 -14   1   15.70   17.70
   0  14  -1   -3.30   30.80
   0 -14  -2  619.24   78.29
   0  14  -2  612.74   83.79
   0  14  -2  506.25  257.37
   0 -14  -2  662.53  134.59
   0  14   2  520.25  243.88
   0 -14   2  594.44   57.39
   0 -14  -3 1194.88  118.39
   0 -14  -3 1306.97  226.58
   0 -14  -4   29.30   36.70
   0 -14  -4  -12.30  102.29
   0 -14  -5  220.88   62.09
   1 -14   0  177.18   49.80
  -1 -14   0  157.58   50.09
   1  14   0  283.07  184.58
  -1  14   0  284.87  214.78
   1 -14   0  155.98   34.90
  -1 -14   0  135.69   32.50
  -1  14   1  737.93  275.87
   1 -14   1  807.42   77.19
   1  14  -1  760.42   91.79
  -1 -14  -1 1022.30   88.79
   1  14  -1  766.12  255.27
  -1 -14  -1  937.21  145.39
  -1 -14   1  826.62   78.19
   1 -14  -1  928.31   87.19
   1  14   1  932.81  272.27
   1 -14  -1  982.50  125.39
  -1  14  -1  765.22  294.47
   1  14  -2  237.88   54.19
  -1 -14  -2  285.67  104.39
   1 -14   2  155.58   29.50
   1  14  -2  235.68  217.18
  -1 -14  -2  198.38   44.40
  -1  14   2  235.98  224.98
   1 -14  -2  133.69   37.50
  -1  14  -2  106.99  223.48
  -1 -14   2  190.68   33.20
   1 -14  -2  205.48   88.19
   1  14   2  140.89  199.68
  -1  14  -2  207.18   50.49
  -1 -14  -3  190.68   47.00
  -1 -14  -3  143.69  100.09
   1 -14  -3  109.79   36.90
   1 -14  -3  126.19   96.89
  -1 -14  -4   91.89  124.59
  -1 -14  -4  142.79   47.60
   1 -14  -4  159.18  129.49
   1 -14  -4   95.89   45.70
  -1 -14  -5  108.29   61.39
   1 -14  -5  172.68   64.99
  -2 -14   0  395.36   53.49
   2  14   0  385.46  175.88
   2 -14   0  318.07   49.60
  -2 -14   0  449.46   81.39
  -2  14   0  301.87  236.68
  -2 -14  -1  351.16  100.39
  -2  14   1  171.48  213.38
   2  14  -1  185.08   50.49
  -2 -14  -1  263.57   43.60
   2 -14   1  232.38   38.00
   2  14  -1  346.27  176.98
   2  14   1  341.27  181.18
   2 -14  -1  329.07   51.39
  -2  14  -1  147.19  207.68
  -2  14  -1  165.08   46.70
  -2 -14  -2  222.58  100.19
   2 -14   2   54.79   21.40
  -2 -14  -2   93.49   30.60
  -2  14   2   75.49  215.68
   2  14  -2   37.90  157.38
   2  14  -2   63.39   39.90
   2 -14  -2  163.78   82.89
  -2  14  -2   91.29   39.60
  -2  14  -2   59.09  221.88
   2 -14  -2  136.09   38.30
   2  14   2  223.48  194.08
  -2 -14  -3   44.40   32.10
  -2 -14  -3  -43.30   78.69
   2 -14  -3   65.19   31.30
   2 -14  -3 -126.69   77.89
  -2 -14  -4  151.38  144.59
  -2 -14  -4  215.18   54.89
   2 -14  -4  192.98   55.59
  -3 -14   0  401.36   85.99
   3 -14   0  321.47   48.80
   3  14   0  234.18  106.79
  -3  14   0  106.29  217.18
  -3 -14  -1  632.44   69.69
   3  14  -1  679.83   89.29
  -3  14   1  647.34  288.17
  -3 -14  -1  666.73  138.19
   3 -14   1  672.93   65.49
   3  14  -1  654.63  169.18
   3  14   1  662.13  172.58
   3 -14  -1  786.22   76.69
  -3  14  -1  291.47  257.27
  -3 -14  -2   43.80   25.50
   3  14  -2 -101.89  114.09
   3  14  -2   63.99   40.00
  -3  14   2 -117.99  194.08
   3 -14   2   35.30   20.20
  -3 -14  -2   27.10   89.39
   3  14   2  -69.09  130.19
  -3  14  -2  -76.69  199.18
  -3  14  -2   19.40   28.40
   3 -14  -2   47.90   30.40
  -3 -14  -3  217.58   47.60
  -3 -14  -3  154.08  127.69
   3 -14  -3  269.87   56.89
  -3 -14  -4  146.69   49.00
  -3 -14  -4  229.18  165.98
   3 -14  -4  214.18   56.09
   4 -14   0 1209.78  104.29
  -4  14   0  875.11  323.87
  -4  14   1  534.25  272.37
  -4 -14  -1  685.63  150.88
   4 -14   1  608.14   61.89
   4  14  -1  595.14   86.39
  -4  14  -1  377.86  250.57
   4 -14  -1  602.34   66.89
   4 -14   2  286.87   42.20
  -4 -14  -2  353.66   58.29
  -4 -14  -2  332.57  130.79
   4 -14  -2  330.27   57.99
  -4 -14  -3  668.33  193.08
  -4 -14  -3  680.43   88.69
   4 -14  -3  655.23   91.49
  -4 -14  -4  112.39   47.50
  -4 -14  -4 -139.19  121.89
   4 -14  -4   55.69   42.00
   5 -14   0   83.79   30.20
  -5  14   0  -26.00  184.08
   5 -14   1  724.53   67.79
  -5 -14  -1  688.83  157.18
   5  14  -1  700.53   93.39
  -5  14   1  282.77  233.18
   5 -14  -1  663.63   80.89
  -5  14  -1  171.58  241.88
  -5 -14  -2  825.42  190.68
   5 -14   2  772.02   73.59
   5 -14  -2  792.12   84.49
  -5 -14  -3  249.18  140.09
  -5 -14  -3  212.88   46.60
   5 -14  -3  206.88   54.79
  -5 -14  -4  105.39  150.68
  -5 -14  -4   16.20   37.70
   5 -14  -4   15.00   41.60
  -6  14   0  -68.89  184.78
   6 -14   0   18.20   25.80
  -6 -14  -1  142.89   99.99
   6 -14   1  130.29   33.80
   6 -14  -1  165.78   41.90
   6 -14   2  269.77   43.80
  -6 -14  -2  427.06  157.18
   6 -14  -2  318.57   59.59
  -6 -14  -3  187.48   48.70
  -6 -14  -3  187.98  139.09
   6 -14  -3  200.48   55.69
  -6 -14  -4  108.49   50.89
  -6 -14  -4   89.69  144.99
   6 -14  -4   -9.90   46.10
   7 -14   0   82.59   34.20
   7 -14   1  480.35   62.49
  -7 -14  -1  373.86  135.19
   7 -14  -1  439.16   65.59
  -7 -14  -2  230.48  146.59
   7 -14   2  283.37   44.40
   7 -14  -2  138.29   47.90
  -7 -14  -3   61.19  136.99
   7 -14  -3   89.99   47.10
  -7 -14  -4  350.06  200.48
  -7 -14  -4   76.29   44.30
   7 -14  -4  -10.70   46.20
   8 -14   0  448.76   66.39
  -8 -14  -1  191.88  125.49
   8 -14   1  234.58   45.80
   8 -14  -1  261.67   54.69
  -8 -14  -2   64.09  118.09
   8 -14  -2   69.09   42.10
  -8 -14  -3  535.25  212.58
   8 -14  -3  388.76   76.59
   9 -14   0  132.09   42.40
   9 -14   1  160.78   44.80
  -9 -14  -1  161.28  123.29
   9 -14  -1  125.49   48.00
  -9 -14  -2  -23.90  124.09
   9 -14  -2   -2.50   37.10
  -9 -14  -3    4.80  133.89
   9 -14  -3  -22.70   41.60
  10 -14   0   12.20   32.20
 -10 -14  -1   54.19  112.09
  10 -14   1    7.80   31.40
  10 -14  -1    6.90   35.10
 -10 -14  -2  176.28  160.88
  10 -14  -2  -13.00   39.00
 -10 -14  -3  106.29  154.98
  10 -14  -3  185.88   62.69
  11 -14   0   42.40   37.00
 -11 -14  -1  105.59  140.49
  11 -14   1   66.79   39.80
  11 -14  -1   44.60   44.10
 -11 -14  -2  221.78  160.68
  11 -14  -2  155.38   50.49
  12 -14   0   42.70   41.70
 -12 -14  -1   85.99  184.18
  12 -14   1   21.70   36.40
  12 -14  -1   42.70   36.10
  13 -14   0  209.58   60.09
   0  15   0   17.50  179.78
   0 -15   0   -4.60   32.10
   0 -15   0  -16.50   19.80
   0 -15   1  741.33   71.69
   0 -15  -1  987.90  126.29
   0 -15  -1  805.02   78.09
   0  15  -1  521.15  255.57
   0  15   1  767.32  295.77
   0  15  -1  558.24   87.49
   0 -15  -2  432.06  120.49
   0 -15   2  355.36   47.50
   0 -15  -2  429.66   62.89
   0 -15  -3   -2.30   79.39
   0 -15  -3   95.99   35.40
   0 -15  -4   27.80   40.70
   0 -15  -4   69.39  127.39
  -1  15   0  -19.20  196.18
  -1 -15   0   87.09   28.90
   1 -15   0   77.59   28.60
  -1 -15   0   80.29   52.29
   1  15   0   19.40  160.88
   1  15  -1  109.99  177.08
   1 -15   1  233.48   38.20
  -1 -15  -1  248.28   84.39
  -1 -15  -1  251.17   47.60
  -1  15   1   91.99  188.38
   1  15  -1  203.98   53.09
  -1  15  -1  133.09   47.00
  -1 -15   1  178.08   35.90
   1  15   1  184.98  193.18
   1 -15  -1  264.37   48.00
  -1  15  -1  171.48  226.38
   1 -15  -1  180.98   73.19
  -1 -15  -2  210.38   46.00
  -1 -15  -2  281.67  103.89
   1 -15   2  249.08   37.30
  -1 -15   2  168.08   32.10
   1 -15  -2  250.57   94.19
   1 -15  -2  242.88   51.09
  -1 -15  -3  836.62  186.28
  -1 -15  -3  810.22  101.89
   1 -15  -3  795.92   90.39
   1 -15  -3 1023.90  199.28
  -1 -15  -4  514.45  189.68
  -1 -15  -4  504.75   83.99
   1 -15  -4  567.54   89.79
   1 -15  -4  628.84  187.78
  -2  15   0   43.70  185.98
   2  15   0  -41.40  121.59
  -2 -15   0   30.90   24.30
   2 -15   0   67.69   28.20
   2  15  -1   29.90  136.99
  -2  15   1  197.48  229.58
   2  15  -1   92.19   43.60
   2 -15   1   14.50   20.20
  -2 -15  -1   80.79   32.00
  -2 -15  -1   73.39   66.59
   2  15   1  108.09  151.98
  -2 -15   1   25.60   21.30
  -2  15  -1   -3.90  184.38
   2 -15  -1   66.89   32.40
  -2  15  -1   16.60   33.70
  -2 -15  -2   53.29   33.00
  -2 -15  -2   71.49   81.79
   2 -15   2   59.09   21.30
   2 -15  -2  156.08   88.19
  -2 -15   2   70.59   24.30
   2 -15  -2   39.50   33.00
  -2 -15  -3  173.78  114.39
  -2 -15  -3  113.89   42.10
   2 -15  -3   27.80   29.80
   2 -15  -3   53.29   97.89
  -2 -15  -4  -55.79  117.29
  -2 -15  -4   39.30   39.70
   2 -15  -4   43.90   42.50
   3  15   0  142.49  102.99
   3 -15   0  120.49   34.20
  -3  15   0  -22.90  182.78
   3 -15   1  299.27   45.60
   3  15  -1  335.27  140.49
  -3 -15  -1  369.46   56.69
  -3 -15  -1  305.77  107.19
   3  15  -1  213.28   58.99
  -3  15   1   77.69  213.78
   3  15   1  314.57  138.39
   3 -15  -1  425.46   58.89
  -3  15  -1  105.99  214.68
  -3 -15  -2  512.45   72.09
  -3 -15  -2  451.75  136.69
   3 -15   2  528.45   55.59
   3 -15  -2  590.64   76.99
  -3 -15  -3  414.56  162.28
  -3 -15  -3  446.66   72.89
   3 -15  -3  586.94   82.09
  -3 -15  -4  123.59   49.10
  -3 -15  -4  197.88  149.09
   3 -15  -4   37.60   44.20
   4 -15   0  766.72   77.09
  -4  15   0  497.75  275.87
   4 -15   1  625.64   63.59
   4  15  -1  453.35   80.79
  -4  15   1  659.93  292.77
  -4 -15  -1  685.83  150.98
   4 -15  -1  663.33   69.49
  -4  15  -1  199.08  256.07
   4 -15   2  125.39   30.70
  -4 -15  -2  262.37   53.09
  -4 -15  -2  179.78  108.89
   4 -15  -2  167.68   44.80
  -4 -15  -3   -1.80  105.79
  -4 -15  -3   21.40   31.80
   4 -15  -3   35.40   32.40
  -4 -15  -4  261.47   61.19
  -4 -15  -4  -72.69  128.59
   4 -15  -4  258.77   65.09
  -5  15   0   46.40  220.38
   5 -15   0  134.59   35.60
   5 -15   1  130.49   33.50
   5 -15  -1   69.99   34.60
  -5 -15  -2  190.78   46.00
  -5 -15  -2  220.58  125.89
   5 -15   2  206.28   38.60
   5 -15  -2  246.88   54.09
  -5 -15  -3  630.54  192.48
  -5 -15  -3  525.55   81.09
   5 -15  -3  591.14   85.09
  -5 -15  -4   22.80   37.60
  -5 -15  -4  -46.00  145.49
   5 -15  -4  -92.79   34.30
   6 -15   0  782.22   82.89
   6 -15   1  611.74   68.49
  -6 -15  -1  639.24  164.58
   6 -15  -1  682.93   74.69
  -6 -15  -2  293.67  147.39
   6 -15   2  132.49   37.80
   6 -15  -2   90.19   41.10
  -6 -15  -3   43.30   36.20
  -6 -15  -3   93.69  133.89
   6 -15  -3   -6.70   36.60
  -6 -15  -4   68.89  154.78
  -6 -15  -4  163.98   51.89
   6 -15  -4   72.49   55.59
   7 -15   0    1.00   24.80
  -7 -15  -1  -27.30   84.49
   7 -15   1   51.59   30.20
   7 -15  -1   51.09   33.20
  -7 -15  -2  104.79  114.29
   7 -15  -2   65.39   33.50
  -7 -15  -3   77.29   34.50
  -7 -15  -3  -58.49  120.59
   7 -15  -3   78.39   46.50
   8 -15   0  151.48   44.40
   8 -15   1  383.36   59.69
  -8 -15  -1  346.97  153.08
   8 -15  -1  436.76   69.59
  -8 -15  -2  179.18  141.09
   8 -15  -2  232.28   54.19
  -8 -15  -3   59.89  153.38
   8 -15  -3    2.40   42.30
   9 -15   0  503.65   75.89
   9 -15   1  182.78   46.40
   9 -15  -1  238.18   54.29
  -9 -15  -2  384.66  176.08
   9 -15  -2  130.09   53.69
  -9 -15  -3  255.47  181.78
   9 -15  -3  216.48   58.09
  10 -15   0  -26.50   29.00
  10 -15   1  405.06   67.09
  10 -15  -1  442.36   74.59
 -10 -15  -2  253.27  153.88
  10 -15  -2  200.58   61.39
  11 -15   0  -36.60   31.40
  11 -15   1  -38.20   31.50
  11 -15  -1   -7.40   38.50
 -11 -15  -2  263.37  171.98
  12 -15   0   26.70   41.90
  12 -15   1  127.19   49.10
  12 -15  -1  200.18   63.49
   0  16   0  714.73  297.87
   0 -16   0  765.52   78.99
   0  16  -1   82.59   45.50
   0 -16  -1  170.68   75.59
   0 -16  -1   78.39   33.70
   0  16   1  137.59  214.58
   0 -16   1  125.69   31.30
   0  16  -1  101.09  205.18
   0 -16  -2  223.28   50.69
   0 -16   2  173.38   34.50
   0 -16  -2  469.75  123.09
   0 -16  -3   30.00  109.69
   0 -16  -3  179.38   49.70
   0 -16  -4  -38.40   35.40
   0 -16  -4  -40.70  106.39
   1 -16   0 1811.02  144.99
  -1 -16   0 1844.22  145.39
   1  16   0 1365.06  319.27
  -1  16   0 1197.58  368.56
   1 -16   1  937.61   83.19
  -1  16   1  517.65  272.67
  -1 -16  -1  982.50  152.88
   1  16  -1  595.04  249.18
  -1 -16  -1  918.51   91.19
   1  16   1  708.53  260.17
  -1 -16   1  821.02   81.39
  -1  16  -1  392.76  266.97
   1 -16  -1 1063.79  136.99
   1 -16  -1  849.41   89.79
   1 -16   2   63.49   23.00
  -1 -16  -2   41.80   33.20
  -1 -16  -2   73.69   82.39
   1 -16  -2   15.00   66.99
   1 -16  -2   80.79   37.90
  -1 -16   2   26.70   21.30
  -1 -16  -3    1.30   91.39
  -1 -16  -3   74.89   41.40
   1 -16  -3   -3.80   32.80
   1 -16  -3   73.59   99.19
  -1 -16  -4  -34.50  122.59
  -1 -16  -4   26.40   43.50
   1 -16  -4  -32.90  123.99
   1 -16  -4   -5.90   39.60
   2  16   0  -53.59  127.09
  -2  16   0  127.29  220.98
   2 -16   0  -22.50   21.00
  -2 -16   0    7.20   18.00
  -2 -16  -1  724.13   76.69
   2 -16   1  587.94   65.09
  -2 -16  -1  664.33  132.99
   2  16  -1  724.13  229.08
  -2  16   1  340.57  259.57
  -2  16  -1  310.87  276.37
  -2 -16   1  652.93   69.29
   2 -16  -1  636.14   79.69
   2  16   1  557.04  222.78
  -2 -16  -2  617.64  161.58
  -2 -16  -2  840.72   88.29
   2 -16   2  646.14   68.39
  -2 -16   2  743.43   71.19
   2 -16  -2  778.02   82.89
  -2 -16  -3   34.80   29.70
  -2 -16  -3  209.08  120.19
   2 -16  -3   12.40   29.20
  -2 -16  -4    2.60   46.40
  -2 -16  -4    3.60  109.79
   2 -16  -4   96.59   48.90
  -3  16   0   68.69  221.98
   3 -16   0    8.30   23.60
  -3 -16  -1  433.76  120.39
   3 -16   1  237.68   44.10
  -3 -16  -1  222.68   48.90
   3 -16  -1  254.37   51.49
  -3 -16  -2  453.05   66.39
   3 -16   2  329.07   48.60
  -3 -16  -2  442.46  141.09
   3 -16  -2  444.16   69.79
  -3 -16  -3  302.07  144.19
  -3 -16  -3  215.68   55.79
   3 -16  -3  246.58   56.19
  -3 -16  -4   60.49   43.00
  -3 -16  -4  254.27  154.18
   3 -16  -4   16.70   43.10
   4 -16   0  162.18   40.20
   4 -16   1  131.69   32.10
   4 -16  -1  115.39   38.70
   4 -16   2  129.69   32.40
  -4 -16  -2   24.50   92.99
  -4 -16  -2  163.88   46.40
   4 -16  -2  135.49   43.30
  -4 -16  -3  354.46   63.89
  -4 -16  -3  522.35  187.28
   4 -16  -3  358.16   71.59
  -4 -16  -4  540.95  200.28
  -4 -16  -4  239.68   63.99
   4 -16  -4  212.18   63.39
   5 -16   0   25.60   28.30
   5 -16   1  252.37   43.70
   5 -16  -1  172.38   47.40
   5 -16   2  216.28   40.20
  -5 -16  -2  -39.30  112.79
  -5 -16  -2  242.88   51.99
   5 -16  -2  126.69   47.50
  -5 -16  -3  196.88  137.29
  -5 -16  -3   56.49   39.60
   5 -16  -3   93.99   46.60
  -5 -16  -4  111.29  160.28
  -5 -16  -4   50.99   46.50
   5 -16  -4  -33.20   42.90
   6 -16   0  -23.20   23.10
   6 -16   1   44.20   27.00
   6 -16  -1   35.20   32.00
  -6 -16  -2  169.28  125.79
   6 -16  -2    8.10   34.20
  -6 -16  -3  433.46   76.09
  -6 -16  -3  405.36  195.18
   6 -16  -3  507.15   85.59
   7 -16   0  257.67   52.19
   7 -16   1  171.28   40.50
   7 -16  -1   94.79   35.60
  -7 -16  -2  360.26  165.08
  -7 -16  -3  194.18   53.49
  -7 -16  -3  331.17  190.98
   7 -16  -3  103.29   54.89
   8 -16   0    0.70   31.20
   8 -16   1  110.49   38.70
   8 -16  -1  114.69   44.70
  -8 -16  -2  324.87  184.38
   8 -16  -2  375.56   73.69
  -8 -16  -3  445.06  203.98
  -8 -16  -3  454.45   78.39
   8 -16  -3  314.87   70.79
   9 -16   0  -89.89   24.50
   9 -16   1  269.87   53.69
   9 -16  -1  195.88   54.69
  -9 -16  -2   68.09  194.88
   9 -16  -2  140.89   55.59
  10 -16   0    8.30   38.50
  10 -16   1  147.99   49.40
  10 -16  -1  174.28   55.39
  10 -16  -2  369.16   78.29
  11 -16   0  748.73   99.49
  11 -16   1  244.98   62.29
  11 -16  -1  334.07   66.89
   0 -17   0   37.70   23.50
   0 -17   1   94.49   31.80
   0 -17  -1   92.29   35.80
   0 -17   2  117.19   29.10
   0 -17  -2  132.29   42.50
   0 -17  -2   91.19   89.19
   0 -17  -3  107.89   49.30
   0 -17  -3   81.49  109.79
   0 -17  -4  196.28  157.58
   0 -17  -4  210.38   62.89
   1 -17   0   31.00   27.90
  -1 -17   0   58.39   30.70
  -1 -17  -1   -0.70   27.40
   1 -17   1   24.50   22.90
   1 -17  -1  -48.40   57.99
  -1 -17   1   23.20   21.60
   1 -17  -1   30.80   29.90
   1 -17   2   39.60   24.00
  -1 -17  -2   65.39   38.30
  -1 -17  -2  100.29   80.19
   1 -17  -2   13.30   73.49
  -1 -17   2   25.40   21.10
   1 -17  -2  146.89   44.90
  -1 -17  -3  514.55  153.38
  -1 -17  -3   95.39   43.80
   1 -17  -3  111.59  104.99
   1 -17  -3  118.99   48.20
  -1 -17  -4  484.45   85.19
  -1 -17  -4  384.76  181.98
   1 -17  -4  521.65   91.19
   1 -17  -4  804.32  216.88
   2 -17   0  371.86   60.79
  -2 -17   0  498.55   67.09
   2 -17   1   92.19   32.00
  -2 -17  -1   84.09   35.10
   2 -17  -1   98.49   36.40
  -2 -17   1   74.09   29.70
   2 -17   2  369.96   52.39
  -2 -17  -2  437.06  135.29
  -2 -17  -2  363.56   66.29
   2 -17  -2  435.26   71.59
  -2 -17   2  365.36   51.99
  -2 -17  -3  381.16   73.79
  -2 -17  -3  530.15  168.38
   2 -17  -3  372.36   74.39
  -2 -17  -4  239.78   66.29
  -2 -17  -4  338.97  173.78
   2 -17  -4  194.48   61.29
  -3 -17   0  234.48   45.90
   3 -17   0  218.88   45.70
   3 -17   1  414.56   55.69
  -3 -17  -1  365.36   62.99
   3 -17  -1  364.86   62.99
  -3 -17   1  303.27   53.29
   3 -17   2  655.53   68.39
  -3 -17  -2  802.02   83.09
  -3 -17  -2  692.83  173.58
  -3 -17   2  558.14   65.99
   3 -17  -2  667.23   91.39
  -3 -17  -3  101.09  126.89
  -3 -17  -3   49.60   41.00
   3 -17  -3  133.39   45.70
  -3 -17  -4   17.20   42.60
  -3 -17  -4  216.08  147.49
   3 -17  -4   23.20   49.20
   4 -17   0  504.65   69.79
   4 -17   1  252.37   44.80
  -4 -17  -1  299.97   52.29
   4 -17  -1  198.58   45.90
  -4 -17  -2  159.48  117.09
   4 -17   2   10.40   27.20
  -4 -17  -2   90.79   40.50
   4 -17  -2   37.80   35.60
  -4 -17  -3  -79.49  122.19
  -4 -17  -3   59.99   43.40
   4 -17  -3   84.89   48.00
  -4 -17  -4   89.09  152.58
  -4 -17  -4   51.19   46.90
   4 -17  -4   45.60   48.10
   5 -17   0   62.49   33.00
   5 -17   1  113.59   33.70
   5 -17  -1   83.79   39.40
  -5 -17  -2  312.97   61.39
   5 -17  -2  176.78   54.09
  -5 -17  -3   38.50   41.20
  -5 -17  -3 -123.19   88.49
   5 -17  -3    8.00   38.70
   6 -17   0 1332.47  122.89
   6 -17   1  404.06   59.69
   6 -17  -1  376.96   65.99
  -6 -17  -2  -19.80   30.00
   6 -17  -2  -31.40   30.40
  -6 -17  -3   65.29  131.29
  -6 -17  -3  119.19   48.80
   6 -17  -3   98.89   52.19
   7 -17   0   39.70   35.60
   7 -17   1  418.66   66.69
   7 -17  -1  502.15   76.69
   7 -17  -2  426.46   78.99
  -7 -17  -3  185.68  157.58
  -7 -17  -3   15.70   38.90
   7 -17  -3  -20.50   31.00
   8 -17   0    2.90   32.60
   8 -17   1   42.00   33.90
   8 -17  -1    6.60   33.90
   8 -17  -2  239.48   65.79
  -8 -17  -3  123.79  174.48
  -8 -17  -3   78.49   45.30
   9 -17   0   88.89   43.70
   9 -17   1   16.00   39.00
   9 -17  -1   88.59   46.40
   9 -17  -2  157.78   51.89
  10 -17   0   18.40   38.40
  10 -17   1   18.80   36.00
  10 -17  -1  -48.30   37.30
  11 -17   0   74.99   44.10
   0 -18   0    2.40   25.70
   0 -18  -1  116.19   41.60
   0 -18   1  169.78   39.70
   0 -18  -2  354.06   67.19
   0 -18   2  357.76   51.09
   0 -18  -2  190.78  110.59
   0 -18  -3  218.38   59.99
   0 -18  -3  230.28  135.79
   0 -18  -4   99.19  133.29
   0 -18  -4    6.30   46.40
  -1 -18   0  932.51   95.99
   1 -18   0  955.60   96.19
  -1 -18  -1  133.69   43.50
   1 -18   1  106.69   31.80
   1 -18  -1  159.38   44.30
  -1 -18   1   93.09   33.40
   1 -18   2   71.49   31.00
  -1 -18  -2   97.09   36.60
  -1 -18   2   75.09   28.40
   1 -18  -2  125.99   47.60
   1 -18  -2   77.19   88.49
  -1 -18  -3    2.20   36.80
  -1 -18  -3  100.39  113.19
   1 -18  -3   70.99  105.49
   1 -18  -3  -18.20   37.80
  -1 -18  -4  213.98  165.28
  -1 -18  -4  190.08   63.39
   1 -18  -4   63.69   52.79
   2 -18   0  483.55   68.59
  -2 -18   0  416.76   67.09
  -2 -18  -1  627.44   83.69
   2 -18   1  592.54   73.89
  -2 -18   1  584.84   75.89
   2 -18  -1  612.54   83.69
  -2 -18  -2  691.33   91.49
   2 -18   2  538.05   62.69
   2 -18  -2  736.53   94.29
  -2 -18   2  508.65   67.99
  -2 -18  -3  -42.80   86.59
  -2 -18  -3   34.00   38.50
   2 -18  -3  -21.40   38.40
  -3 -18   0  153.58   42.10
   3 -18   0  163.68   42.90
   3 -18   1    8.90   23.00
  -3 -18  -1   20.70   29.40
  -3 -18   1   -6.10   23.00
   3 -18  -1   -3.50   29.20
  -3 -18  -2  170.18   46.90
   3 -18  -2  263.97   58.59
  -3 -18   2  212.88   41.90
  -3 -18  -3  125.89   51.39
  -3 -18  -3  202.58  140.69
   3 -18  -3  131.89   46.40
  -4 -18   0  538.75   73.59
   4 -18   0  446.06   66.39
  -4 -18  -1  315.27   60.49
   4 -18   1  362.76   54.09
   4 -18  -1  300.47   57.99
  -4 -18  -2    6.10   33.40
   4 -18  -2    1.20   33.50
  -4 -18  -3  164.48   54.39
  -4 -18  -3   24.80  116.29
   4 -18  -3   57.29   48.80
   5 -18   0  219.98   49.10
  -5 -18  -1  398.06   68.79
   5 -18   1  433.76   60.69
   5 -18  -1  324.97   64.29
  -5 -18  -2  602.54   89.69
   5 -18  -2  558.14   89.49
  -5 -18  -3  109.99  160.48
  -5 -18  -3  223.18   61.29
   5 -18  -3  234.48   66.19
   6 -18   0   10.60   30.40
   6 -18   1  105.89   36.30
   6 -18  -1   94.89   43.50
  -6 -18  -2   76.49   42.60
   6 -18  -2   92.89   49.00
  -6 -18  -3   91.29   49.20
   6 -18  -3   65.19   49.70
   7 -18   0  251.07   56.19
   7 -18   1   72.59   38.50
   7 -18  -1  119.19   44.70
  -7 -18  -2  233.28   54.69
   7 -18  -2  185.68   58.59
  -7 -18  -3  332.47   72.29
   8 -18   0   67.19   41.70
   8 -18   1  124.89   44.60
   8 -18  -1  126.49   49.30
   8 -18  -2  109.19   47.60
   9 -18   0   -8.50   35.80
   9 -18   1    4.90   35.70
   9 -18  -1   55.79   45.80
   9 -18  -2   37.40   51.99
  10 -18   0  -49.00   35.10
  10 -18   1  152.68   81.59
  10 -18  -1   14.50   45.60
   0 -19   0   60.29   31.30
   0 -19  -1  842.62   96.59
   0 -19   1 1042.00   95.89
   0 -19   2  738.83   78.19
   0 -19  -2  714.23   99.29
   0 -19  -3  146.59   56.39
   0 -19  -3  193.08  144.39
   1 -19   0  329.07   60.79
  -1 -19   0  417.56   66.29
   1 -19   1  161.08   40.90
  -1 -19  -1  233.78   54.99
  -1 -19   1  177.18   43.60
   1 -19  -1  278.27   54.79
   1 -19   2  -14.70   28.10
  -1 -19  -2  -27.90   32.20
   1 -19  -2  -33.80   27.20
  -1 -19   2   79.79   31.70
  -1 -19  -3  135.39   53.59
   1 -19  -3  343.67  157.28
   1 -19  -3  123.59   53.69
   2 -19   0   25.30   31.60
  -2 -19   0   34.50   30.70
   2 -19   1    8.40   23.50
  -2 -19  -1  -14.40   29.50
  -2 -19   1   15.80   24.70
   2 -19  -1   38.60   33.60
  -2 -19  -2  155.38   51.99
   2 -19  -2  149.99   47.00
  -2 -19   2   83.49   30.50
  -2 -19  -3  242.38   64.59
   2 -19  -3  150.48   57.09
   3 -19   0  655.13   83.29
  -3 -19   0  527.15   79.49
  -3 -19  -1  260.37   53.59
   3 -19   1  295.87   52.59
  -3 -19   1  208.18   46.30
   3 -19  -1  242.38   56.59
  -3 -19  -2    6.80   25.90
   3 -19  -2   35.70   38.40
  -3 -19   2   33.20   26.90
  -3 -19  -3   57.99   46.60
   3 -19  -3    1.10   43.40
  -4 -19   0   75.29   35.70
   4 -19   0   25.90   30.40
  -4 -19  -1  172.38   50.69
   4 -19   1  268.77   49.30
   4 -19  -1  268.17   58.89
  -4 -19   1  203.78   47.10
  -4 -19  -2  140.89   50.59
  -4 -19   2   44.90   30.30
   4 -19  -2  101.59   47.70
  -4 -19  -3  130.49   56.29
   4 -19  -3   41.70   49.30
   5 -19   0   46.40   35.00
  -5 -19  -1   64.79   39.60
   5 -19   1   79.59   34.70
   5 -19  -1   40.70   38.90
  -5 -19  -2  319.67   67.39
   5 -19  -2  356.86   73.99
  -5 -19  -3  309.17   71.49
   5 -19  -3  310.47   76.59
   6 -19   0  -49.80   22.80
   6 -19   1   40.30   35.30
   6 -19  -1   54.19   40.80
  -6 -19  -2   28.20   38.80
   6 -19  -2   13.80   38.90
   7 -19   0  137.89   47.70
   7 -19   1   98.69   40.20
   7 -19  -1  175.78   52.79
  -7 -19  -2  192.98   57.59
   7 -19  -2  228.98   57.89
   8 -19   0   80.69   45.00
   8 -19   1   -0.40   40.30
   8 -19  -1  118.79   52.09
   8 -19  -2   28.90   51.59
   9 -19   0  615.14   90.79
   9 -19   1  243.78   60.99
   9 -19  -1  303.97   71.69
   0 -20   0   -6.30   29.40
   0 -20   1  -27.10   26.90
   0 -20  -1  -23.50   18.20
   0 -20  -2  286.67   62.49
   0 -20  -3  593.54   97.69
  -1 -20   0  180.18   49.99
   1 -20   0  212.78   51.09
  -1 -20  -1  336.47   66.79
   1 -20   1  280.57   54.89
  -1 -20   1  437.76   65.19
   1 -20  -1  373.56   67.79
  -1 -20  -2  109.39   48.10
   1 -20  -2   85.19   45.30
  -1 -20  -3   33.40   47.10
   1 -20  -3   48.00   49.60
  -2 -20   0  273.17   54.89
   2 -20   0  301.07   57.99
  -2 -20  -1  268.37   59.19
   2 -20   1  282.77   52.09
  -2 -20   1  157.58   44.60
   2 -20  -1  173.88   50.69
  -2 -20  -2  125.09   49.90
  -2 -20   2   63.89   36.20
   2 -20  -2   98.59   48.10
  -2 -20  -3   13.70   46.10
   2 -20  -3   74.49   44.50
  -3 -20   0   54.49   36.50
   3 -20   0   95.19   38.20
   3 -20   1   36.60   31.60
  -3 -20  -1   31.10   35.10
  -3 -20   1   85.49   34.40
   3 -20  -1    3.90   32.50
  -3 -20  -2   68.19   39.00
   3 -20  -2   73.89   39.80
  -3 -20   2   76.39   31.80
  -3 -20  -3  230.78   68.29
   3 -20  -3  209.48   66.29
   4 -20   0  482.25   74.39
  -4 -20   0  437.96   70.39
   4 -20   1  323.37   59.29
  -4 -20  -1  277.47   57.89
   4 -20  -1  269.07   61.69
  -4 -20   1  305.47   56.79
  -4 -20  -2   41.00   42.90
   4 -20  -2   16.40   41.00
  -4 -20   2   39.60   29.20
   5 -20   0  103.59   42.50
  -5 -20   0  114.09   43.40
   5 -20   1  497.65   68.69
  -5 -20  -1  347.87   67.99
   5 -20  -1  317.17   67.79
  -5 -20  -2  294.37   68.49
   5 -20  -2  230.48   65.49
  -5 -20   2  319.37   57.19
   6 -20   0  -31.70   29.50
  -6 -20  -1   14.70   25.30
   6 -20   1    7.40   36.20
   6 -20  -1  -14.60   31.80
  -6 -20  -2   23.50   38.60
   6 -20  -2   39.30   47.80
   7 -20   0   46.10   39.40
   7 -20   1   82.59   43.40
   7 -20  -1  133.29   53.49
   8 -20   0  165.48   54.19
   8 -20   1  288.17   97.29
   8 -20  -1  245.68   67.59
   0 -21   0   43.60   35.30
   0 -21  -1  145.49   48.80
   0 -21   1  178.68   47.50
   0 -21  -2  169.98   54.79
  -1 -21   0   66.99   40.30
   1 -21   0    7.80   33.60
   1 -21   1  102.79   36.20
  -1 -21  -1   70.59   42.90
   1 -21  -1  107.19   45.50
  -1 -21   1  130.09   40.60
  -1 -21  -2  -59.99   31.90
   1 -21  -2   55.29   43.30
   2 -21   0  135.19   47.30
  -2 -21   0  149.49   47.80
   2 -21   1    1.80   29.50
  -2 -21  -1   27.50   38.50
  -2 -21   1  -42.70   28.00
   2 -21  -1   51.39   38.10
  -2 -21  -2  279.77   63.79
   2 -21  -2  272.37   67.59
   3 -21   0   49.10   38.60
  -3 -21   0   22.70   34.70
  -3 -21  -1  423.76   77.79
   3 -21   1  391.66   69.39
   3 -21  -1  498.55   81.49
  -3 -21   1  469.75   71.69
  -3 -21  -2  227.88   66.09
   3 -21  -2  400.36   78.89
  -3 -21   2  278.77   66.79
  -4 -21   0  201.88   52.59
   4 -21   0  224.08   56.89
  -4 -21  -1  296.97   66.19
   4 -21   1  233.08   53.49
   4 -21  -1  338.87   65.69
  -4 -21   1  276.07   56.19
  -4 -21  -2   49.00   46.60
  -4 -21   2   53.39   35.60
   4 -21  -2  171.38   57.59
  -5 -21   0    4.50   33.70
   5 -21   0  -25.50   32.50
   5 -21   1  110.09   47.60
  -5 -21  -1  238.78   59.39
  -5 -21   1  140.89   44.70
   5 -21  -1  202.28   56.89
  -5 -21  -2   18.80   33.90
  -5 -21   2   72.39   37.50
   5 -21  -2   63.99   52.99
  -6 -21   0  880.11  112.89
   6 -21   0  901.01  111.69
   6 -21   1  294.37   58.59
  -6 -21  -1  305.67   69.49
   6 -21  -1  343.07   72.09
   7 -21   0   16.30   39.70
   7 -21   1   55.09   54.59
   7 -21  -1   20.00   43.40
   0 -22   0   -7.20   33.00
   0 -22  -1  -38.70   28.70
   0 -22   1   58.49   38.30
   0 -22  -2  -14.10   41.70
   1 -22   0  600.94   87.69
  -1 -22   0  447.46   74.99
  -1 -22  -1  483.85   80.99
   1 -22   1  336.87   64.19
   1 -22  -1  429.96   78.49
  -1 -22   1  341.57   67.59
  -1 -22  -2  -46.40   35.00
   1 -22  -2   19.80   35.40
   2 -22   0    2.00   34.70
  -2 -22   0  -39.20   29.30
   2 -22   1  147.29   47.30
  -2 -22  -1  142.19   53.99
   2 -22  -1  203.18   56.29
  -2 -22   1  170.28   48.60
  -2 -22  -2  507.35   85.29
   2 -22  -2  357.86   80.79
  -3 -22   0   35.80   32.80
   3 -22   0   57.29   41.50
   3 -22   1   20.90   33.80
  -3 -22  -1   75.89   46.00
   3 -22  -1  -19.70   40.40
  -3 -22   1    3.60   33.40
   4 -22   0    6.10   38.20
  -4 -22   0   33.40   39.30
  -4 -22  -1   -8.50   37.40
   4 -22   1   10.20   35.50
   4 -22  -1  -16.10   38.10
  -4 -22   1    7.20   32.30
   5 -22   0   31.10   39.50
  -5 -22   0   63.29   42.30
  -5 -22  -1  -32.70   35.40
   5 -22   1  -35.50   30.90
   5 -22  -1  -15.90   39.00
  -5 -22   1   64.79   39.80
   6 -22   0    5.80   38.30
  -6 -22   0   34.10   30.70
   0 -23   0   59.59   43.50
   0 -23  -1   91.19   49.99
   0 -23   1  191.58   52.89
   1 -23   0  279.57   67.19
  -1 -23   0  349.57   70.49
   1 -23   1  -55.99   34.80
  -1 -23  -1   51.89   40.10
   1 -23  -1   -5.60   26.70
  -1 -23   1   22.50   33.90
   2 -23   0   74.79   46.90
  -2 -23   0  161.38   50.49
   2 -23   1    0.90   38.60
  -2 -23  -1   43.80   43.80
   2 -23  -1   10.20   42.80
  -2 -23   1   37.50   38.40
   3 -23   0  183.68   57.59
  -3 -23   0  188.98   58.09
   3 -23   1   94.09   45.10
   3 -23  -1  137.89   57.79
  -3 -23   1  290.87   59.59
  -4 -23   0   80.39   44.30
   4 -23   0  216.98   57.39
   0   0   0    0.00    0.00
_computing_structure_solution     'SHELXT 2014/5 (Sheldrick, 2014)'
;
_shelx_hkl_checksum     84103
_shelx_res_file
;
TITL Alec_recoll2_09May17_0ma_a.res in P2(1)2(1)2
    alec_recoll2_09may17_0ma_a.res
    created by SHELXL-2016/6 at 16:21:20 on 10-Aug-2017
CELL 0.71073 11.5944 17.0722 4.4739 90 90 90
ZERR 4 0.0041 0.0054 0.0012 0 0 0
LATT -1
SYMM -X,-Y,+Z
SYMM 0.5-X,0.5+Y,-Z
SYMM 0.5+X,0.5-Y,-Z
SFAC C H Cl Cs N O Pd
UNIT 12 24 8 4 4 12 4
EQIV $1 0.5+X,0.5-Y,1-Z
DFIX 0.87 0.01 O3 H3
DFIX 2 H3 O1_$1
DANG 1.907988 0.02 C3 H3
DANG 4.044402 0.02 Cs1 H3
RIGU O1 C1
RIGU C2 C3
RIGU N1
RIGU 0.002 0.002 N1 C2
EADP C2 N1
EADP O3 C3
L.S. 10
PLAN  20
TEMP -123.14
HTAB O3 O1_$1
BOND $H
fmap 2
acta
OMIT -3 50
OMIT 6 12 0
OMIT 10 7 0
OMIT 8 9 0
REM <olex2.extras>
REM <HklSrc "%.\\Alec_recoll2_09May17_0ma_a.hkl">
REM </olex2.extras>
WGHT    0.000000
FVAR       0.29981
CS1   4    0.385239    0.103392    0.670355    11.00000    0.02397    0.01626 =
         0.01337   -0.00199   -0.00219    0.00017
PD1   7    0.287803    0.419841    0.571909    11.00000    0.00943    0.00984 =
         0.00975    0.00001    0.00028    0.00124
CL1   3    0.118049    0.429393    0.837497    11.00000    0.01466    0.02019 =
         0.02039   -0.00217    0.00325    0.00104
CL2   3    0.349296    0.537488    0.757401    11.00000    0.01590    0.01241 =
         0.02080   -0.00388    0.00064   -0.00176
O1    6    0.247070    0.314137    0.414898    11.00000    0.00949    0.01518 =
         0.02481   -0.00524    0.01117   -0.00285
O2    6    0.313686    0.213598    0.146864    11.00000    0.02408    0.01303 =
         0.02359   -0.00253   -0.01020   -0.00054
O3    6    0.541170    0.264889    0.538419    11.00000    0.01026    0.02191 =
         0.01630    0.00190    0.00035    0.00179
H3    2    0.617524    0.269545    0.578792    11.00000   -1.50000
N1    5    0.427868    0.406809    0.315898    11.00000    0.00780    0.01777 =
         0.01670   -0.00140   -0.00373    0.00156
AFIX  23
H1A   2    0.430153    0.446008    0.178195    11.00000   -1.20000
H1B   2    0.492081    0.410758    0.431882    11.00000   -1.20000
AFIX   0
C1    1    0.322841    0.281136    0.244932    11.00000    0.00837    0.02137 =
         0.00705    0.00315    0.00466   -0.00116
C2    1    0.428565    0.329325    0.157980    11.00000    0.00780    0.01777 =
         0.01670   -0.00140   -0.00373    0.00156
AFIX  13
H2    2    0.424782    0.339538   -0.061897    11.00000   -1.20000
AFIX   0
C3    1    0.538867    0.284724    0.221605    11.00000    0.01026    0.02191 =
         0.01630    0.00190    0.00035    0.00179
AFIX  23
H3A   2    0.541636    0.236400    0.099494    11.00000   -1.20000
H3B   2    0.606568    0.317387    0.170155    11.00000   -1.20000
AFIX   0
HKLF 4
REM  Alec_recoll2_09May17_0ma_a.res in P2(1)2(1)2
REM R1 =  0.0387 for    1212 Fo > 4sig(Fo)  and  0.0642 for all    1546 data
REM     91 parameters refined using     13 restraints
END
WGHT      0.0000      0.0000
REM Highest difference peak  1.636,  deepest hole -1.236,  1-sigma level  0.329
Q1    1   0.3798  0.0589  0.8354  11.00000  0.05    1.64
Q2    1   0.2877  0.3750  0.4575  11.00000  0.05    1.44
Q3    1   0.3836  0.1513  0.7788  11.00000  0.05    1.44
Q4    1   0.3544  0.4180  0.5538  11.00000  0.05    1.32
Q5    1   0.2848  0.4690  0.4641  11.00000  0.05    1.26
Q6    1   0.1880  0.4331  0.8533  11.00000  0.05    1.21
Q7    1   0.2776  0.4633  0.7216  11.00000  0.05    1.19
Q8    1   0.2759  0.3738  0.7646  11.00000  0.05    1.18
Q9    1   0.4463  0.1032  0.6684  11.00000  0.05    1.15
Q10   1   0.2824  0.3666  0.6887  11.00000  0.05    1.13
Q11   1   0.4565  0.0180  0.8670  11.00000  0.05    1.08
Q12   1   0.3121  0.1065  0.7764  11.00000  0.05    1.07
Q13   1   0.3941  0.3098  0.1639  11.00000  0.05    1.06
Q14   1   0.2841  0.5496  0.8340  11.00000  0.05    1.05
Q15   1   0.6054  0.2530  0.0696  11.00000  0.05    1.05
Q16   1   0.1563  0.5395  0.9596  11.00000  0.05    1.05
Q17   1   0.3895  0.1572  0.6352  11.00000  0.05    1.04
Q18   1   0.0452  0.4243  0.8228  11.00000  0.05    1.01
Q19   1   0.5998  0.3686 -0.0994  11.00000  0.05    0.99
Q20   1   0.4919  0.2613  0.6009  11.00000  0.05    0.98
;
_shelx_res_checksum     87742
