# Supplementary material for: Crystal structure of poly[[μ3-(S)-2-amino-3-hydroxy­propano­ato]-cis-di-μ-chlorido-caesium­palladium(II)]
Source: Acta Crystallogr E Crystallogr Commun. 2017 Nov 21;73(Pt 12):1898–902. doi: 10.1107/S2056989017016164 (PMC5730248; doi:10.1107/S2056989017016164)
Supplement: Supplementary file 2 [file e-73-01898-Isup2.hkl]

data_I                                                                          
_shelx_title ' Alec_recoll2_09May17_0ma_a.res in P2(1)2(1)2'                    
_shelx_refln_list_code          4                                               
_shelx_F_calc_maximum      330.77                                               
_exptl_crystal_F_000       760.00                                               
_reflns_d_resolution_high  0.8409                                               
                                                                                
loop_                                                                           
 _space_group_symop_operation_xyz                                               
 'x, y, z'                                                                      
 '-x, -y, z'                                                                    
 '-x+1/2, y+1/2, -z'                                                            
 'x+1/2, -y+1/2, -z'                                                            
                                                                                
_cell_length_a    11.5944                                                       
_cell_length_b    17.0722                                                       
_cell_length_c     4.4739                                                       
_cell_angle_alpha  90.000                                                       
_cell_angle_beta   90.000                                                       
_cell_angle_gamma  90.000                                                       
                                                                                
_shelx_F_squared_multiplier     1.000                                           
                                                                                
loop_                                                                           
 _refln_index_h                                                                 
 _refln_index_k                                                                 
 _refln_index_l                                                                 
 _refln_F_squared_calc                                                          
 _refln_F_squared_meas                                                          
 _refln_F_squared_sigma                                                         
 _refln_observed_status                                                         
   2   0   0      13875.08      14593.83       600.74 o                         
   4   0   0      19487.08      20260.27       845.27 o                         
   6   0   0       4710.06       4982.92       324.95 o                         
   8   0   0       5134.08       5696.43       674.67 o                         
   1   1   0       2544.93       2702.56       369.11 o                         
   2   1   0      22303.06      23076.26       663.41 o                         
   3   1   0        196.49        220.03        46.82 o                         
   4   1   0       5348.68       5662.47       198.03 o                         
   5   1   0      57628.28      63336.46      2203.22 o                         
   6   1   0         16.91        -18.83        55.44 o                         
   7   1   0      16578.11      16447.21       623.55 o                         
   8   1   0      10248.68       9983.33       527.66 o                         
   9   1   0       3355.31        525.85       752.35 o                         
  10   1   0        824.90        888.51       280.10 o                         
  11   1   0       1200.36       1461.92       423.30 o                         
  12   1   0        434.81        951.06       394.93 o                         
  13   1   0       8211.46      10804.45      1139.07 o                         
   0   2   0      14605.30      16298.93       659.10 o                         
   1   2   0       2846.78       2985.13       222.97 o                         
   2   2   0       6386.18       6603.76       261.70 o                         
   3   2   0      43486.00      43971.74      1296.71 o                         
   4   2   0       8290.12       9012.27       316.30 o                         
   5   2   0      19538.60      20695.03       875.44 o                         
   6   2   0         79.70        114.53        97.78 o                         
   7   2   0       5612.94       5586.97       784.09 o                         
   8   2   0       2498.17       2410.54       561.35 o                         
   9   2   0       4778.49       4060.03      2327.65 o                         
  10   2   0       2044.25       -583.41       733.92 o                         
  11   2   0        144.17       -128.54       279.75 o                         
  12   2   0       2726.61       3947.76       662.93 o                         
  13   2   0       3384.59       4753.20       759.72 o                         
   1   3   0        936.04       1116.24        71.20 o                         
   2   3   0      30904.32      30003.26      1002.01 o                         
   3   3   0       9076.06       9558.67       367.13 o                         
   4   3   0        103.21        155.45        93.85 o                         
   5   3   0        309.43        396.94       197.33 o                         
   6   3   0       4928.53       5056.35       278.25 o                         
   7   3   0       1350.63       1623.63       235.57 o                         
   8   3   0      21603.73      24140.52      1297.62 o                         
   9   3   0       1052.43       1161.24       324.64 o                         
  11   3   0         88.73         79.36       324.85 o                         
  12   3   0        212.54        268.11       347.10 o                         
  13   3   0         25.85        268.11       370.46 o                         
   0   4   0      28249.85      29094.09      1677.03 o                         
   1   4   0       4405.64       4459.70       363.04 o                         
   2   4   0        790.35        963.17        93.77 o                         
   3   4   0      12587.97      12327.04       416.55 o                         
   4   4   0       9725.38      10148.73       396.69 o                         
   5   4   0       6986.97       7644.07       325.41 o                         
   6   4   0       9353.39       9661.83       427.72 o                         
   7   4   0       3300.84       3360.33       359.01 o                         
   8   4   0       6039.27       5909.46       442.62 o                         
   9   4   0       4710.33       3935.89      1936.67 o                         
  10   4   0       8359.79       8467.13      3748.18 o                         
  11   4   0       5142.91       4651.51      2506.15 o                         
  12   4   0       4272.83       4044.55       679.62 o                         
  13   4   0       4722.64       5013.41       793.09 o                         
   1   5   0      23681.54      25595.44       667.93 o                         
   2   5   0       4916.33       5618.70       390.45 o                         
   3   5   0       1072.69       1134.21        93.95 o                         
   4   5   0       8460.20       9166.68       440.74 o                         
   5   5   0      58308.82      56314.91      2109.72 o                         
   6   5   0      12363.23      12030.44       574.73 o                         
   7   5   0      23012.50      24827.46      1337.89 o                         
   8   5   0       5669.55       5580.28       310.15 o                         
   9   5   0       1092.62        806.88       833.87 o                         
  10   5   0          2.36       -377.22       595.12 o                         
  11   5   0         78.96       -141.29       290.36 o                         
  12   5   0          3.51       -239.18       305.93 o                         
  13   5   0       5238.72       5854.45       859.84 o                         
   0   6   0     109406.57     103867.76      3846.64 o                         
   1   6   0       4535.55       4669.39       205.87 o                         
   2   6   0       4960.18       5282.56       416.96 o                         
   3   6   0       2785.12       2919.17       206.80 o                         
   4   6   0       3963.84       4044.95       331.48 o                         
   5   6   0        264.06        306.35       212.73 o                         
   6   6   0       2081.56       1817.48       228.16 o                         
   7   6   0      13995.29      14337.38       658.90 o                         
   8   6   0       1523.79       1616.75       279.49 o                         
   9   6   0         34.04         35.50       191.66 o                         
  11   6   0       5598.46       6789.94       845.38 o                         
  12   6   0      15415.90      16977.07      1528.44 o                         
  13   6   0         17.92       -191.35       357.11 o                         
   1   7   0         59.43         43.48       111.31 o                         
   2   7   0      45373.21      44446.72      1421.30 o                         
   3   7   0        402.13        421.72       140.47 o                         
   4   7   0       1582.18       1507.44       206.50 o                         
   5   7   0      20683.28      20222.84       960.06 o                         
   6   7   0      10022.85       8106.60      1221.37 o                         
   7   7   0      12080.22      12509.38       726.45 o                         
   8   7   0       4092.00       4033.64      1079.38 o                         
   9   7   0        308.06        138.27       210.33 o                         
  11   7   0       1210.15       1631.90       459.46 o                         
  12   7   0        243.11        840.93       429.42 o                         
   0   8   0       7021.82       7719.83      1151.81 o                         
   1   8   0       1548.21       1430.73       237.07 o                         
   2   8   0      11292.48      11247.96       748.77 o                         
   3   8   0      25275.34      23859.57      1056.39 o                         
   4   8   0       4929.32       4685.44       660.43 o                         
   5   8   0        847.43        746.57       193.70 o                         
   6   8   0         12.38         -8.45       115.75 o                         
   7   8   0       6232.23       5790.34      1347.01 o                         
   8   8   0        782.17        763.38       235.32 o                         
   9   8   0       1245.88        361.36       600.11 o                         
  10   8   0        147.67       -147.96       208.03 o                         
  11   8   0        873.24       1521.77       478.37 o                         
  12   8   0        406.71       1122.39       452.78 o                         
   1   9   0       6918.66       7321.39       408.61 o                         
   2   9   0      18346.01      18716.96       961.96 o                         
   3   9   0      10278.08       9640.75       597.21 o                         
   4   9   0       7676.92       7358.78       539.62 o                         
   5   9   0       4228.77       3650.70       354.80 o                         
   6   9   0       5011.49       1830.37       825.80 o                         
   7   9   0        241.65        -47.82       211.46 o                         
   9   9   0       4698.02       3031.91      1888.96 o                         
  10   9   0       2749.67       2815.36       575.04 o                         
  11   9   0          1.27         31.15       327.07 o                         
  12   9   0        549.43        399.38       399.38 o                         
   0  10   0      25784.22      25909.26      1836.12 o                         
   1  10   0      37288.60      37778.30      1442.48 o                         
   2  10   0        627.74        691.36       168.18 o                         
   3  10   0        160.24         80.80        83.51 o                         
   4  10   0       3993.92       3721.74       826.07 o                         
   5  10   0        404.08        359.51       185.77 o                         
   6  10   0       3989.09       3941.17      1538.28 o                         
   7  10   0        491.50        115.52       197.17 o                         
   8  10   0       2895.25       1328.32      1140.82 o                         
   9  10   0         96.48        236.11       254.99 o                         
  10  10   0       4838.84       5040.11       748.59 o                         
  11  10   0       4689.66       3932.19       651.80 o                         
  12  10   0       2506.71       2396.07       583.94 o                         
   1  11   0       4099.47       4368.20       286.46 o                         
   2  11   0       6677.08       6682.17       548.78 o                         
   3  11   0        282.49         62.39       120.17 o                         
   4  11   0       5553.01       4160.52       864.91 o                         
   5  11   0      14108.73      13359.55      1724.92 o                         
   6  11   0      19967.28      10220.51      3255.91 o                         
   7  11   0      12801.93       5103.52      2605.22 o                         
   8  11   0          5.87       -150.06       331.97 o                         
   9  11   0         68.98        364.89       313.72 o                         
  10  11   0        572.63        836.48       397.16 o                         
  11  11   0          9.33          7.79       347.10 o                         
   0  12   0       8522.64       8068.52       752.85 o                         
   1  12   0      11520.41      11734.00       835.61 o                         
   2  12   0       3243.28       3566.58       377.90 o                         
   3  12   0       8834.77       8243.94       668.56 o                         
   4  12   0       2834.02       2639.93       436.36 o                         
   5  12   0       7096.51       7105.04       767.49 o                         
   7  12   0       8687.91       2526.23      2455.03 o                         
   8  12   0        130.48        278.12       312.61 o                         
   9  12   0         63.16       -167.99       274.78 o                         
  10  12   0       4523.88       5400.56       794.20 o                         
  11  12   0       7524.09       9391.81      1146.86 o                         
   1  13   0       2382.15       2305.09       224.92 o                         
   2  13   0      12351.24      12426.99       727.82 o                         
   3  13   0       1953.25       1891.07       360.84 o                         
   4  13   0       1197.37        918.36       367.44 o                         
   5  13   0       2311.16       2351.06       340.16 o                         
   6  13   0       3342.64       2816.69      1289.68 o                         
   7  13   0       8725.71       9273.10      2079.01 o                         
   8  13   0       3366.27       3279.27       585.06 o                         
   9  13   0       6974.44       5984.61       819.79 o                         
  10  13   0       3621.55       3176.92       639.57 o                         
   0  14   0       1152.10       1484.84       344.02 o                         
   1  14   0       1572.59       1811.21       245.33 o                         
   2  14   0       3822.91       4164.40       359.59 o                         
   3  14   0       4028.81       3523.94       613.97 o                         
   4  14   0      12996.20      13172.39      1861.58 o                         
   5  14   0        709.06        760.01       610.70 o                         
   6  14   0        392.68         83.77       484.43 o                         
   7  14   0        939.63        918.80       380.47 o                         
   8  14   0       5675.56       4992.39       738.58 o                         
   9  14   0       1752.64       1469.48       471.69 o                         
   1  15   0        763.58        810.61       208.38 o                         
   2  15   0        307.03        439.80       201.52 o                         
   3  15   0       1152.45       1212.18       463.91 o                         
   4  15   0       8112.97       8297.03      1496.12 o                         
   5  15   0       1013.57       1385.82       490.55 o                         
   6  15   0       9795.26       8702.08       922.14 o                         
   7  15   0        212.85         11.12       275.90 o                         
   8  15   0       1720.37       1685.19       493.94 o                         
   9  15   0       5904.88       5603.03       844.26 o                         
   0  16   0       7746.32       8473.43       849.39 o                         
   1  16   0      20017.60      19664.79      1754.42 o                         
   2  16   0         59.63        -49.77       338.14 o                         
   3  16   0        387.24        156.90       335.91 o                         
   4  16   0       1977.57       1804.23       447.22 o                         
   5  16   0        507.60        284.80       314.83 o                         
   6  16   0         55.51       -258.10       256.98 o                         
   7  16   0       2755.62       2866.54       580.61 o                         
   8  16   0         15.85          7.79       347.10 o                         
   1  17   0        550.12        489.95       229.70 o                         
   2  17   0       4701.59       4875.38       704.70 o                         
   3  17   0       2359.59       2524.39       360.28 o                         
   4  17   0       5003.86       5614.15       776.40 o                         
   5  17   0        887.02        695.19       367.12 o                         
   6  17   0      13957.82      14823.52      1367.13 o                         
   7  17   0        628.68        441.66       396.04 o                         
   0  18   0        342.71         26.70       285.91 o                         
   1  18   0       9763.25      10503.77       755.89 o                         
   2  18   0       4886.73       5027.28       533.56 o                         
   3  18   0       1479.96       1765.47       334.28 o                         
   4  18   0       5586.99       5473.51       548.39 o                         
   5  18   0       1886.11       2447.24       546.23 o                         
   6  18   0         34.37        117.92       338.20 o                         
   1  19   0       4432.36       4169.05       498.43 o                         
   2  19   0        163.09        333.37       244.96 o                         
   3  19   0       6534.67       6620.40       711.88 o                         
   4  19   0        330.81        540.83       274.73 o                         
   0  20   0         96.90        -70.09       327.07 o                         
   1  20   0       1748.74       2196.93       397.50 o                         
   2  20   0       2575.37       3193.19       443.48 o                         
   0   0   1      55070.01      51215.18      1559.09 o                         
   1   0   1       5504.44       5183.43       256.03 o                         
   2   0   1      12088.03      12735.95       542.57 o                         
   3   0   1      18246.85      17773.86       604.76 o                         
   4   0   1       2743.91       3338.18       310.23 o                         
   5   0   1       1661.68        232.37       650.99 o                         
   6   0   1       3112.39       3083.84       369.71 o                         
   7   0   1        684.63        530.08       166.43 o                         
   8   0   1        227.15        142.96       153.15 o                         
   9   0   1       9867.51      10581.84       664.35 o                         
  10   0   1       3645.55       3697.16       610.00 o                         
  11   0   1       1655.03       1771.77      1512.26 o                         
  12   0   1       5499.98       6310.46       873.19 o                         
  13   0   1        235.39        845.38       432.76 o                         
 -12   1   1         38.37       -126.82       330.41 o                         
 -11   1   1       7324.93       8214.92       848.71 o                         
 -10   1   1       3170.41       3278.85      1077.50 o                         
  -9   1   1       1470.52       1438.13       212.35 o                         
  -8   1   1       5907.83       6910.70       665.88 o                         
  -7   1   1      14627.83      15001.31       583.61 o                         
  -6   1   1       4514.06       4249.56       292.82 o                         
  -5   1   1      18031.82      18886.48       667.50 o                         
  -4   1   1       6821.01       7055.98       663.96 o                         
  -3   1   1       8043.24       8313.59       335.29 o                         
  -2   1   1      14039.47      14565.78       554.89 o                         
  -1   1   1       2169.91       2185.97       185.84 o                         
   0   1   1         87.49        105.79        39.61 o                         
   1   1   1       2425.66       2566.29       121.58 o                         
   2   1   1      14706.30      15401.09       469.27 o                         
   3   1   1       7541.90       8143.69       332.13 o                         
   4   1   1       6179.62       6348.08       367.48 o                         
   5   1   1      17750.41      17331.42      1257.92 o                         
   6   1   1       4534.84       3898.93       751.37 o                         
   7   1   1      14867.54      14619.94      1231.41 o                         
   8   1   1       6536.96       6703.60       485.72 o                         
   9   1   1       1497.31       1242.24       227.52 o                         
  10   1   1       3040.35       2264.29       923.56 o                         
  11   1   1       7272.99       6880.05       906.56 o                         
  12   1   1         79.35        305.93       372.68 o                         
  13   1   1        615.88        510.63       361.56 o                         
 -11   2   1        126.80       -127.94       252.53 o                         
 -10   2   1       3833.81       4123.61       758.32 o                         
  -9   2   1       2165.49       2449.88       386.35 o                         
  -8   2   1        795.08        675.96       162.77 o                         
  -7   2   1       4143.53       3870.12       523.95 o                         
  -6   2   1      31080.32      31799.57      1165.59 o                         
  -5   2   1       7913.82       7983.84       476.87 o                         
  -4   2   1       8375.49       8285.74       393.16 o                         
  -3   2   1      43273.06      43360.29      1304.23 o                         
  -2   2   1      44798.04      44976.93      1046.89 o                         
  -1   2   1       9402.49       9499.77       371.43 o                         
   0   2   1       4650.59       4560.61       176.64 o                         
   1   2   1       9794.67      10105.10       336.75 o                         
   2   2   1      45420.25      44958.35      1319.82 o                         
   3   2   1      42706.07      42091.55      1160.84 o                         
   4   2   1       8333.89       8346.31       355.28 o                         
   5   2   1       7355.84       6857.70       385.56 o                         
   6   2   1      31450.10      33043.24      3571.85 o                         
   7   2   1       4120.70       3973.58       907.12 o                         
   8   2   1        659.31        460.78       280.37 o                         
   9   2   1       1889.88       1903.75       497.49 o                         
  10   2   1       3445.09       2801.52       877.41 o                         
  11   2   1         99.72        -68.97       292.58 o                         
  12   2   1       2304.96       3624.14       677.39 o                         
  13   2   1       2050.25       2181.36       582.83 o                         
 -12   3   1        157.59        529.54       335.97 o                         
 -11   3   1      14879.44      15685.58      1377.14 o                         
 -10   3   1       8077.60       8553.66       601.77 o                         
  -9   3   1        809.62        965.28       223.55 o                         
  -8   3   1      12615.74      12658.14       599.73 o                         
  -7   3   1      11958.74      12374.43       508.36 o                         
  -6   3   1       2615.63       3059.39       360.97 o                         
  -5   3   1       3046.44       3418.09       419.25 o                         
  -4   3   1       9859.35       9598.95       670.74 o                         
  -3   3   1       3487.82       3652.19       225.32 o                         
  -2   3   1      36766.05      36707.86       936.06 o                         
  -1   3   1      35970.64      34744.14       897.21 o                         
   0   3   1      22832.77      23081.55       624.87 o                         
   1   3   1      35814.35      35970.77      1002.26 o                         
   2   3   1      36847.80      36571.46      1008.23 o                         
   3   3   1       3373.01       3305.71       158.68 o                         
   4   3   1      10077.42       9926.00       413.31 o                         
   5   3   1       3089.68       3437.79       232.25 o                         
   6   3   1       2505.92       3039.64       618.15 o                         
   7   3   1      12093.94      12974.68      1076.77 o                         
   8   3   1      12507.36      12726.71      1094.57 o                         
   9   3   1        893.15       1079.20       600.69 o                         
  10   3   1       8514.83       9119.48       934.38 o                         
  11   3   1      14847.86      16273.98      1445.01 o                         
  12   3   1        150.88        -14.46       351.55 o                         
  13   3   1        402.49        371.57       442.77 o                         
 -13   4   1       6936.37       7641.99       945.50 o                         
 -12   4   1       1716.69       2162.45       491.72 o                         
 -11   4   1        626.24        589.51       323.73 o                         
 -10   4   1       3310.62       3389.84       373.25 o                         
  -9   4   1      10125.96      10377.85       677.99 o                         
  -8   4   1       1283.79       1369.42       180.86 o                         
  -7   4   1       3543.62       3785.79       389.02 o                         
  -6   4   1      17592.46      18025.22       735.89 o                         
  -5   4   1       5585.16       5917.83       523.48 o                         
  -4   4   1       3403.70       3399.65       356.16 o                         
  -3   4   1      15118.08      15892.84       694.71 o                         
  -2   4   1      23330.39      23668.38       618.60 o                         
  -1   4   1       9376.73       8613.26       278.91 o                         
   0   4   1      14596.14      14218.58       435.19 o                         
   1   4   1       8961.85       9070.48       343.77 o                         
   2   4   1      22886.75      22899.46       683.16 o                         
   3   4   1      14994.11      14093.41       439.06 o                         
   4   4   1       3587.02       3558.94       202.67 o                         
   5   4   1       6272.97       6960.96       695.39 o                         
   6   4   1      17337.38      16951.92      1107.66 o                         
   7   4   1       3348.08       3412.63       550.37 o                         
   8   4   1       1107.93       1425.83       530.60 o                         
   9   4   1      10619.63      11366.25      1035.61 o                         
  10   4   1       3323.50       2754.87      1108.90 o                         
  11   4   1        673.81        391.59       347.10 o                         
  12   4   1       1686.85       2386.06       523.98 o                         
  13   4   1       6698.39       6848.90       943.28 o                         
 -13   5   1       1352.20        949.95       438.32 o                         
 -12   5   1        194.07       -363.78       256.98 o                         
 -11   5   1       2283.35       2468.38       499.51 o                         
 -10   5   1       1065.18       1299.23       276.90 o                         
  -9   5   1        769.82        856.78       219.54 o                         
  -8   5   1       8302.40       8613.26       564.63 o                         
  -7   5   1       8377.06       7867.18       701.79 o                         
  -6   5   1       2032.59       2178.70       246.41 o                         
  -5   5   1      15654.58      15744.40       807.74 o                         
  -4   5   1      26101.87      25534.45      1184.99 o                         
  -3   5   1       1222.53       1385.71       243.39 o                         
  -2   5   1       4826.16       4824.86       230.80 o                         
  -1   5   1        586.25        563.28        88.60 o                         
   0   5   1       7460.66       7733.52       468.96 o                         
   1   5   1        586.66        514.82       135.80 o                         
   2   5   1       4956.31       4779.03       220.46 o                         
   3   5   1       1098.99        935.34       165.40 o                         
   4   5   1      26643.37      25545.80       891.88 o                         
   5   5   1      16308.27      16588.83      1293.61 o                         
   6   5   1       1881.54       1760.85       383.08 o                         
   7   5   1       8784.75       7910.82      1504.87 o                         
   8   5   1       7619.33       7356.08       827.58 o                         
   9   5   1        882.19        883.85       482.21 o                         
  10   5   1       1204.44       1026.29       782.02 o                         
  11   5   1       2207.08       2663.07       529.54 o                         
  12   5   1        275.61        462.79       396.04 o                         
  13   5   1       1301.00        733.47      1124.05 o                         
 -12   6   1       6349.77       6946.80       870.96 o                         
 -11   6   1        756.86        982.21       374.91 o                         
 -10   6   1       5293.15       6008.20       729.32 o                         
  -9   6   1       5397.68       4910.31      2768.70 o                         
  -8   6   1       3813.80       3619.80       343.25 o                         
  -7   6   1       1831.11       2156.84       260.50 o                         
  -6   6   1       1259.34       1361.08       218.20 o                         
  -5   6   1        425.73        384.47       103.29 o                         
  -4   6   1       2299.16       2117.41       357.47 o                         
  -3   6   1       3930.77       3988.73       209.80 o                         
  -2   6   1       6122.12       6157.16       416.24 o                         
  -1   6   1       7200.26       6850.70       377.50 o                         
   0   6   1      31522.07      33010.29      1246.97 o                         
   1   6   1       6708.86       7010.50       346.00 o                         
   2   6   1       6639.24       6639.56       329.57 o                         
   3   6   1       3526.55       3420.69       197.87 o                         
   4   6   1       2119.80       2219.38       230.62 o                         
   5   6   1        324.08        287.86       187.96 o                         
   6   6   1       1028.21        726.01       349.38 o                         
   7   6   1       2020.64       1287.43       795.08 o                         
   8   6   1       3446.66       3137.89       974.81 o                         
   9   6   1       5457.23       4712.90      2007.77 o                         
  10   6   1       5128.73       4976.81       733.02 o                         
  11   6   1        716.40        531.15       372.80 o                         
  12   6   1       6410.82       6442.84       905.45 o                         
 -12   7   1       1150.32       1333.76       427.19 o                         
 -11   7   1       3532.93       4035.65       631.78 o                         
 -10   7   1       2568.86       3298.18       529.54 o                         
  -9   7   1       4185.20       4662.68       449.96 o                         
  -8   7   1       3881.92       4230.48       510.91 o                         
  -7   7   1      12860.55      13131.92       698.28 o                         
  -6   7   1        360.94        276.97       122.95 o                         
  -5   7   1      12027.65      12655.78      1409.99 o                         
  -4   7   1        374.73        449.74       195.09 o                         
  -3   7   1      13340.70      12815.86       510.22 o                         
  -2   7   1      11147.54      11341.80       554.94 o                         
  -1   7   1      23833.05      22380.56       994.15 o                         
   0   7   1       3058.15       3166.26       229.74 o                         
   1   7   1      24710.35      25960.41       915.42 o                         
   2   7   1      11593.09      11908.25       587.39 o                         
   3   7   1      12457.33      11740.63       501.47 o                         
   4   7   1        297.32        280.88       122.99 o                         
   5   7   1      11828.45      12321.42       782.52 o                         
   6   7   1        350.83        270.56       223.16 o                         
   7   7   1      13550.73      12922.95      1046.74 o                         
   8   7   1       4082.99       4072.77      1871.59 o                         
   9   7   1       4172.75       4185.48      1697.48 o                         
  10   7   1       2333.59       1303.53      1239.20 o                         
  11   7   1       3220.54       3796.58       672.94 o                         
  12   7   1       1285.86        975.81       795.93 o                         
 -12   8   1       3150.99       2206.03      1734.70 o                         
 -11   8   1         78.93       -159.09       330.41 o                         
 -10   8   1       1148.26        632.89       335.97 o                         
  -9   8   1       3390.02       3595.44       425.86 o                         
  -8   8   1       2370.71       2974.19       655.13 o                         
  -7   8   1       3943.59       3907.08       368.58 o                         
  -6   8   1      12897.10      12678.54       963.76 o                         
  -5   8   1      11439.04      11707.88      1179.28 o                         
  -4   8   1      14396.65      14830.58       770.72 o                         
  -3   8   1      13577.00      12689.30       524.18 o                         
  -2   8   1      12598.97      12297.32       887.17 o                         
  -1   8   1       6324.63       6155.31       285.00 o                         
   0   8   1        204.08        228.78       129.33 o                         
   1   8   1       5980.72       6876.87       485.14 o                         
   2   8   1      13799.34      12592.34       628.01 o                         
   3   8   1      13331.60      12364.18       505.11 o                         
   4   8   1      14374.48      12987.05       674.54 o                         
   5   8   1      11346.31      10683.73       865.39 o                         
   6   8   1      12665.60      12490.93      1854.68 o                         
   7   8   1       3978.88       3258.23       858.78 o                         
   8   8   1       2451.91       1457.96       690.27 o                         
   9   8   1       3560.18       1973.65      1588.42 o                         
  10   8   1       1050.77        991.88       393.17 o                         
  11   8   1         66.34        -89.68       701.37 o                         
  12   8   1       3113.13       2746.46      1812.07 o                         
 -12   9   1       1915.33       2115.72       501.81 o                         
 -11   9   1       3122.01       3009.20      2005.64 o                         
 -10   9   1       5014.32       4731.52      2660.78 o                         
  -9   9   1       3796.47       3088.98      1313.99 o                         
  -8   9   1      11802.93       4609.69      2373.82 o                         
  -7   9   1       1431.50       1351.76       483.64 o                         
  -6   9   1       3945.94       3959.31       557.71 o                         
  -5   9   1       3779.82       3955.61       424.70 o                         
  -4   9   1      17477.73      18577.38      1253.46 o                         
  -3   9   1       3567.76       3784.02       265.53 o                         
  -2   9   1       7953.68       7798.39       425.09 o                         
  -1   9   1      12842.01      11894.86       730.95 o                         
   0   9   1      23552.41      23233.27       784.04 o                         
   1   9   1      12249.43      12021.68       971.14 o                         
   2   9   1       7987.21       7730.60       428.15 o                         
   3   9   1       3556.85       3446.39       304.40 o                         
   4   9   1      17661.88      18085.13      1187.03 o                         
   5   9   1       3560.71       3728.01       607.93 o                         
   6   9   1       3628.08       3498.61       569.26 o                         
   7   9   1       1377.95        939.39       337.84 o                         
   8   9   1      11461.46       3871.11      2450.58 o                         
   9   9   1       3629.05       3025.86      1465.94 o                         
  10   9   1       5330.58       6000.18       804.21 o                         
  11   9   1       3114.60       1967.64      1077.89 o                         
  12   9   1       1965.91       1962.81      1393.78 o                         
 -11  10   1       2142.43       2121.44       528.37 o                         
 -10  10   1       1365.28       1189.16       634.62 o                         
  -8  10   1       1576.17       1485.86       327.70 o                         
  -7  10   1         77.46       -241.02       324.88 o                         
  -6  10   1       1801.85       1321.83       347.37 o                         
  -5  10   1       8828.02       9047.70       534.12 o                         
  -4  10   1       4396.88       4992.94       426.75 o                         
  -3  10   1       7602.70       7572.50       409.55 o                         
  -2  10   1       1611.85       1568.93       194.78 o                         
  -1  10   1      13089.47      12601.65       495.81 o                         
   0  10   1       9722.94       9825.16       593.81 o                         
   1  10   1      12158.22      12344.52       602.34 o                         
   2  10   1       1749.61       2366.48       338.85 o                         
   3  10   1       6969.79       6780.09       443.51 o                         
   4  10   1       4822.78       4506.65       414.45 o                         
   5  10   1       9447.68       8603.22       918.95 o                         
   6  10   1       1753.15       1548.74       350.71 o                         
   7  10   1         56.30       -212.04       328.90 o                         
   8  10   1       1659.59       1790.70       410.50 o                         
   9  10   1      10025.23       6028.00      1502.86 o                         
  10  10   1       1348.84       1040.09       449.39 o                         
  11  10   1       2156.62        997.95       988.94 o                         
 -11  11   1        636.49        396.16       348.15 o                         
 -10  11   1        402.75        -14.72       575.10 o                         
  -9  11   1        710.64        465.07       301.44 o                         
  -8  11   1       3710.53       3665.38       422.53 o                         
  -7  11   1       5433.27       5768.81       657.82 o                         
  -6  11   1       5076.85       5357.08       667.30 o                         
  -5  11   1       6235.54       5380.86       431.58 o                         
  -4  11   1      13240.75      12223.07       717.47 o                         
  -3  11   1       6205.86       6010.89       384.48 o                         
  -2  11   1        780.45        720.09       153.06 o                         
  -1  11   1        738.53        684.08       130.98 o                         
   0  11   1       6119.40       6149.05       393.65 o                         
   1  11   1        545.68        469.21       164.75 o                         
   2  11   1        917.81        888.23       186.03 o                         
   3  11   1       5877.58       5683.97       403.69 o                         
   4  11   1      13666.64      13096.56      3693.67 o                         
   5  11   1       5717.35       5753.31       515.42 o                         
   6  11   1       5047.08       4536.55       567.31 o                         
   7  11   1       5767.61       6271.33      1461.93 o                         
   8  11   1       3424.24       2798.01       498.57 o                         
   9  11   1        793.10        563.44       315.58 o                         
  10  11   1        441.14        273.97       290.81 o                         
  11  11   1        540.90        265.68       378.81 o                         
 -10  12   1       2822.51       2720.22      2049.03 o                         
  -9  12   1       1154.01        890.80       665.77 o                         
  -8  12   1       1841.20       1561.27      1552.86 o                         
  -7  12   1       3150.13       3090.45       647.85 o                         
  -6  12   1       2765.92       2262.93       453.09 o                         
  -5  12   1       3730.95       3967.34       455.35 o                         
  -4  12   1       3327.34       3298.37       311.58 o                         
  -3  12   1        411.35        443.29       154.56 o                         
  -2  12   1      14458.59      14141.65       700.46 o                         
  -1  12   1       1523.33       1795.17       197.25 o                         
   0  12   1       8409.12       8363.51       361.14 o                         
   1  12   1       1379.21       1344.74       185.79 o                         
   2  12   1      15268.27      14878.22       831.81 o                         
   3  12   1        414.61        210.70       215.62 o                         
   4  12   1       3210.20       2965.10       500.50 o                         
   5  12   1       3625.61       3056.10      1899.96 o                         
   6  12   1       2777.82       2329.35       514.71 o                         
   7  12   1       3471.57       3175.56      1023.93 o                         
   8  12   1       1678.79       1505.44       427.73 o                         
   9  12   1       1246.49        792.46       338.24 o                         
  10  12   1       2571.58       2577.86       964.41 o                         
 -10  13   1       4105.34       3778.06      1855.46 o                         
  -9  13   1       5040.91       4595.62      1218.56 o                         
  -8  13   1       2151.92       1938.37      1162.44 o                         
  -7  13   1       4408.99       4567.21      1284.81 o                         
  -6  13   1       2555.36       2386.14       391.10 o                         
  -5  13   1       3031.02       3370.29       526.89 o                         
  -4  13   1        455.06        582.57       199.58 o                         
  -3  13   1       6043.37       6695.72       638.08 o                         
  -2  13   1       2600.56       2726.15       268.83 o                         
  -1  13   1       6553.83       6350.89       450.05 o                         
   0  13   1       6914.55       6816.50       475.99 o                         
   1  13   1       6878.89       7365.35       517.24 o                         
   2  13   1       2710.61       2863.11       440.59 o                         
   3  13   1       5421.50       4587.57       426.68 o                         
   4  13   1        584.15        194.89       223.33 o                         
   5  13   1       2922.27       2805.05      1469.43 o                         
   6  13   1       2365.40       2226.68       782.02 o                         
   7  13   1       4865.20       4906.72       712.99 o                         
   8  13   1       2151.93       2209.17       506.18 o                         
   9  13   1       5232.93       5361.62       769.73 o                         
  10  13   1       3897.59       3786.56       676.28 o                         
  -9  14   1       1757.36       1789.95       468.43 o                         
  -8  14   1       2820.15       2526.00       478.64 o                         
  -7  14   1       5361.67       5162.76       631.04 o                         
  -6  14   1       1458.97       1478.65       356.22 o                         
  -5  14   1       7917.56       7716.77       728.14 o                         
  -4  14   1       6676.93       6784.69       523.00 o                         
  -3  14   1       7766.74       7345.20       431.78 o                         
  -2  14   1       2779.08       2740.20       308.51 o                         
  -1  14   1       9854.57       9723.42       527.10 o                         
   0  14   1        211.34        184.60       140.73 o                         
   1  14   1       9738.25       9938.66       567.91 o                         
   2  14   1       2833.34       2947.18       574.96 o                         
   3  14   1       7832.03       8180.42      1489.25 o                         
   4  14   1       6885.36       6496.98      1248.65 o                         
   5  14   1       7828.11       6786.32      2736.99 o                         
   6  14   1       1455.94       1844.28       466.13 o                         
   7  14   1       5485.09       4885.59       729.68 o                         
   8  14   1       2776.48       2911.04       608.42 o                         
   9  14   1       1985.31       1396.06       533.99 o                         
  -8  15   1       4584.75       4202.45       618.67 o                         
  -7  15   1        149.92        342.83       438.82 o                         
  -6  15   1       7152.41       6852.39       703.46 o                         
  -5  15   1        988.28       1451.68       372.68 o                         
  -4  15   1       6821.67       6547.79       547.40 o                         
  -3  15   1       3809.38       3347.90       348.48 o                         
  -2  15   1        536.73        643.23       235.34 o                         
  -1  15   1       2218.40       2489.51       271.26 o                         
   0  15   1       8590.65       8452.89       613.21 o                         
   1  15   1       2056.79       2187.43       255.52 o                         
   2  15   1        558.26        414.22       193.48 o                         
   3  15   1       3936.11       4250.60      1014.72 o                         
   4  15   1       7055.89       6973.58      2582.35 o                         
   5  15   1       1045.92        778.63       384.92 o                         
   6  15   1       7223.58       7597.49       830.91 o                         
   7  15   1        133.60        568.37       369.34 o                         
   8  15   1       4223.82       4858.89       774.18 o                         
  -8  16   1       1173.38       1229.18       430.53 o                         
  -7  16   1       1184.15       1905.46       450.56 o                         
  -6  16   1        270.64        491.72       300.37 o                         
  -5  16   1       2293.18       2807.58       486.16 o                         
  -4  16   1        863.62       1465.03       357.11 o                         
  -3  16   1       2792.40       2846.96       601.29 o                         
  -2  16   1       7109.19       7179.77       599.29 o                         
  -1  16   1       9678.30      10110.00       909.07 o                         
   0  16   1       1133.40       1225.49       217.98 o                         
   1  16   1       9421.06       9517.21       955.12 o                         
   2  16   1       7000.47       6978.19       676.27 o                         
   3  16   1       2648.90       2829.83       572.82 o                         
   4  16   1        923.64       1283.70       430.53 o                         
   5  16   1       2468.79       1917.70       527.32 o                         
   6  16   1        193.65        391.59       355.99 o                         
   7  16   1       1004.38       1054.52       396.04 o                         
   8  16   1       1183.57       1275.91       497.28 o                         
  -7  17   1       4386.00       4657.53       741.92 o                         
  -6  17   1       4450.22       4495.10       664.04 o                         
  -5  17   1       1359.83       1263.67       374.91 o                         
  -4  17   1       2426.83       3054.32       378.48 o                         
  -3  17   1       4142.83       4388.66       464.15 o                         
  -2  17   1        856.70        982.63       263.08 o                         
  -1  17   1         78.73        144.93       195.48 o                         
   0  17   1       1114.21       1039.67       264.49 o                         
   1  17   1        157.23        145.63       234.18 o                         
   2  17   1       1040.39        946.21       256.00 o                         
   3  17   1       3837.94       3690.85       452.60 o                         
   4  17   1       2440.68       2209.17       510.63 o                         
   5  17   1       1121.75        932.15       438.32 o                         
   6  17   1       4566.85       4193.62       734.13 o                         
   7  17   1       4694.11       5586.34       853.16 o                         
  -5  18   1       4081.72       4660.03       506.29 o                         
  -4  18   1       3633.28       3819.04       448.56 o                         
  -3  18   1        156.78        156.63       201.53 o                         
  -2  18   1       6235.79       6767.48       616.21 o                         
  -1  18   1       1112.88       1307.38       285.59 o                         
   0  18   1       1563.91       1649.71       319.51 o                         
   1  18   1       1234.63       1385.79       368.73 o                         
   2  18   1       6581.14       6648.84       625.42 o                         
   3  18   1        166.16        -55.12       201.01 o                         
   4  18   1       3457.21       3342.68       645.13 o                         
   5  18   1       3985.56       3615.24       715.22 o                         
  -4  19   1       2523.90       2585.12       536.16 o                         
  -3  19   1       2654.20       3110.34       417.57 o                         
  -2  19   1        143.41        -19.02       204.48 o                         
  -1  19   1       2054.68       2152.16       404.39 o                         
   0  19   1      10149.01      10608.35      1109.04 o                         
   1  19   1       2207.16       2531.87       562.31 o                         
   2  19   1        143.70        283.24       221.40 o                         
   3  19   1       2454.15       2482.62       398.65 o                         
   4  19   1       2531.38       2594.42       409.20 o                         
   0   0   2       6492.59       6306.47       457.63 o                         
   1   0   2      29871.56      29044.26       988.16 o                         
   2   0   2       5015.42       5154.40       301.01 o                         
   3   0   2      25412.62      24858.68       982.55 o                         
   4   0   2      30552.85      28786.51      1163.08 o                         
   5   0   2        668.83        436.99       225.20 o                         
   6   0   2        200.21        244.29       174.78 o                         
   7   0   2       2001.11       1838.61       459.32 o                         
   8   0   2       4140.84       4169.97       929.54 o                         
   9   0   2      20543.14      21441.65      1153.64 o                         
  10   0   2        409.44        445.55       214.81 o                         
  11   0   2       1455.21        879.50       400.65 o                         
  12   0   2        335.38        393.17       497.78 o                         
 -12   1   2        571.17        396.32       338.75 o                         
 -11   1   2       3205.24       2801.74       539.29 o                         
 -10   1   2         95.33        100.74       214.07 o                         
  -9   1   2      11545.34      10993.69      1126.63 o                         
  -8   1   2       9700.63       9787.87      1190.22 o                         
  -7   1   2       3059.49       2808.72       313.76 o                         
  -6   1   2       2870.60       2482.16       833.10 o                         
  -5   1   2       1017.29        873.09       290.09 o                         
  -4   1   2      28228.78      29227.22      1512.50 o                         
  -3   1   2       3356.13       3213.66       321.79 o                         
  -2   1   2       9059.78       9007.58       452.85 o                         
  -1   1   2      10148.87       9754.73       396.34 o                         
   0   1   2       4224.60       4595.53       309.16 o                         
   1   1   2       9842.38      10154.90       753.54 o                         
   2   1   2       8889.73       8915.31       403.04 o                         
   3   1   2       3068.72       3178.08       219.01 o                         
   4   1   2      28090.72      26643.58      1440.41 o                         
   5   1   2        880.18        807.22       155.47 o                         
   6   1   2       2802.49       2698.02       799.25 o                         
   7   1   2       3506.05       3316.46       920.47 o                         
   8   1   2       9902.27       8142.63      1253.16 o                         
   9   1   2      12024.91      11328.75      2182.28 o                         
  10   1   2         72.86         59.11       213.23 o                         
  11   1   2       3192.61       3097.16       571.28 o                         
  12   1   2        498.12        438.23       390.49 o                         
 -12   2   2       2278.31       2158.83       486.65 o                         
 -11   2   2       3621.42       3895.92       607.61 o                         
 -10   2   2       1409.62       1616.60       433.15 o                         
  -9   2   2       4901.12       4560.26       446.20 o                         
  -8   2   2       2533.28       2856.42       563.52 o                         
  -7   2   2       1791.08       2176.43       380.93 o                         
  -6   2   2      17282.90      17126.22       930.31 o                         
  -5   2   2        390.05        448.81       160.80 o                         
  -4   2   2      12493.80      12513.51       773.32 o                         
  -3   2   2       3116.31       3065.97       346.29 o                         
  -2   2   2       5413.71       5436.20       420.45 o                         
  -1   2   2      15956.17      15515.56       590.51 o                         
   0   2   2        815.21        767.12       106.91 o                         
   1   2   2      16455.79      16200.33       736.53 o                         
   2   2   2       5912.13       5844.26       499.04 o                         
   3   2   2       3575.05       3693.83       498.00 o                         
   4   2   2      12334.71      12329.28       604.87 o                         
   5   2   2        374.45        517.34       177.75 o                         
   6   2   2      17245.96      16508.57      2004.10 o                         
   7   2   2       1745.61       1824.93       371.37 o                         
   8   2   2       2340.22       2078.10       499.71 o                         
   9   2   2       4956.24       3823.39       980.37 o                         
  10   2   2       1155.22        951.31       404.33 o                         
  11   2   2       3719.83       2781.88      1061.20 o                         
  12   2   2       2364.53       2494.70      1387.10 o                         
 -12   3   2       1001.65        150.19      1369.36 o                         
 -11   3   2       7552.69       5303.77      2038.96 o                         
 -10   3   2        292.22        142.90       258.45 o                         
  -9   3   2        211.27        179.30       223.19 o                         
  -8   3   2        808.46       1120.67       246.74 o                         
  -7   3   2       3668.70       4156.30       491.79 o                         
  -6   3   2      10218.86       9113.44       754.32 o                         
  -5   3   2        686.40        791.08       177.09 o                         
  -4   3   2       9284.85       9895.41       533.58 o                         
  -3   3   2       1136.00        827.63       199.33 o                         
  -2   3   2        934.40       1675.08       625.51 o                         
  -1   3   2      22349.11      20422.31      1094.76 o                         
   0   3   2       3097.77       3229.59       240.84 o                         
   1   3   2      22399.22      22173.33       808.59 o                         
   2   3   2        695.73        627.18       139.45 o                         
   3   3   2       1498.49       1527.59       220.33 o                         
   4   3   2       9867.92       9509.40       479.77 o                         
   5   3   2        521.07        499.58       132.90 o                         
   6   3   2      10176.73      10371.79       730.05 o                         
   7   3   2       3996.70       4025.21       685.74 o                         
   8   3   2        780.11        977.88       301.76 o                         
   9   3   2        187.98        213.95       295.17 o                         
  10   3   2        377.96        333.26       338.99 o                         
  11   3   2       7719.89       7699.84       861.07 o                         
  12   3   2       1066.44        959.62       440.90 o                         
 -12   4   2        331.65        481.71      1487.28 o                         
 -11   4   2       1357.14       1707.44      1457.24 o                         
 -10   4   2       1286.69       1541.79      1404.96 o                         
  -9   4   2       8743.11       7511.02       753.68 o                         
  -8   4   2       2883.43       2954.05       317.92 o                         
  -7   4   2         14.80        -39.60       123.98 o                         
  -6   4   2      10107.55       9937.88       557.56 o                         
  -5   4   2       4268.26       4173.77       367.04 o                         
  -4   4   2      12620.33      12556.26       601.99 o                         
  -3   4   2       8103.76       9357.80      1140.92 o                         
  -2   4   2       4202.89       4568.20       857.60 o                         
  -1   4   2      16957.18      16329.86      1062.13 o                         
   0   4   2        448.81        412.72       214.15 o                         
   1   4   2      16207.18      16429.84       581.56 o                         
   2   4   2       3738.68       4072.14       246.32 o                         
   3   4   2       7747.83       7908.48       360.47 o                         
   4   4   2      11977.48      11817.43       505.63 o                         
   5   4   2       4008.29       3995.77       308.53 o                         
   6   4   2       9779.89       9321.49       703.67 o                         
   7   4   2          5.11        -12.18       236.17 o                         
   8   4   2       3089.06       3250.91       381.65 o                         
   9   4   2       8851.38       9355.47      2054.88 o                         
  10   4   2       1155.31       1365.31       419.40 o                         
  11   4   2       1287.04       1829.91       492.92 o                         
  12   4   2        364.14        226.13       389.37 o                         
 -12   5   2        345.17        982.21      1548.47 o                         
 -11   5   2        729.95        456.12      1337.10 o                         
 -10   5   2        836.18        554.48       361.50 o                         
  -9   5   2       6512.35       6863.99       498.86 o                         
  -8   5   2       8032.50       8098.65       525.17 o                         
  -7   5   2        674.21        695.26       201.00 o                         
  -6   5   2       1485.02       1316.10       199.92 o                         
  -5   5   2        685.28        481.64       214.18 o                         
  -4   5   2      31013.22      31416.88      1231.95 o                         
  -3   5   2      17700.16      16780.95       762.15 o                         
  -2   5   2      18274.34      17515.31       779.73 o                         
  -1   5   2       8839.48       8793.91       389.88 o                         
   0   5   2       3431.93       3473.21       203.06 o                         
   1   5   2       9053.85       9263.93       749.44 o                         
   2   5   2      18196.31      18705.10       953.76 o                         
   3   5   2      18182.40      17387.86       728.90 o                         
   4   5   2      31589.30      30517.01      1070.53 o                         
   5   5   2        560.86        564.65       113.24 o                         
   6   5   2       1591.60       1692.16       219.56 o                         
   7   5   2        678.72        780.78       163.66 o                         
   8   5   2       7976.07       7165.47      1382.18 o                         
   9   5   2       6357.06       5346.83      1030.77 o                         
  10   5   2        952.04        667.00       844.26 o                         
  11   5   2        736.91        844.31       567.31 o                         
  12   5   2        409.55        429.07       411.81 o                         
 -12   6   2        694.24        569.48      1432.77 o                         
 -11   6   2       2753.49       2990.96       473.82 o                         
 -10   6   2       2198.76       3109.31       481.66 o                         
  -9   6   2      13881.27      14078.62       813.40 o                         
  -8   6   2       4880.54       4882.30       503.81 o                         
  -7   6   2       2728.89       2480.42       286.30 o                         
  -6   6   2       5018.19       5175.99       630.41 o                         
  -5   6   2         23.15        -94.81        98.25 o                         
  -4   6   2       9515.34       9513.14       656.81 o                         
  -3   6   2      15824.03      14598.01       685.19 o                         
  -2   6   2      11662.01      11825.90       505.41 o                         
  -1   6   2      10235.41       9975.08       816.19 o                         
   0   6   2         24.48       -100.51       124.62 o                         
   1   6   2       9755.33       9987.16       406.73 o                         
   2   6   2      11905.63      12126.96       495.73 o                         
   3   6   2      16120.94      15248.01       706.46 o                         
   4   6   2       9553.79      10196.75       433.53 o                         
   5   6   2         63.05         65.34        91.04 o                         
   6   6   2       5055.18       4827.09       491.45 o                         
   7   6   2       2650.67       2598.32       778.84 o                         
   8   6   2       4898.95       4355.87       818.60 o                         
   9   6   2      13496.47      12686.33      2046.75 o                         
  10   6   2       2125.04       2265.84       494.99 o                         
  11   6   2       2817.82       2602.43       575.97 o                         
  12   6   2        832.52        553.49       988.33 o                         
 -11   7   2       5917.90       6834.53       701.92 o                         
 -10   7   2        808.20       1064.86       330.56 o                         
  -9   7   2       3942.27       4131.79       644.63 o                         
  -8   7   2       2281.82       1969.41       500.94 o                         
  -7   7   2       9217.40       8972.95       557.95 o                         
  -6   7   2       6586.12       6308.16       448.48 o                         
  -5   7   2       1936.76       2106.42       222.18 o                         
  -4   7   2       7682.60       7344.73       438.23 o                         
  -3   7   2       4030.47       3818.70       274.08 o                         
  -2   7   2      13640.06      13967.98       582.85 o                         
  -1   7   2      12276.50      12075.17       736.84 o                         
   0   7   2        386.44        331.98       135.33 o                         
   1   7   2      12338.35      12517.58      1012.19 o                         
   2   7   2      13612.86      14714.13       702.15 o                         
   3   7   2       3457.42       3218.70       285.66 o                         
   4   7   2       7831.84       7705.08       361.38 o                         
   5   7   2       1830.77       1773.72       244.02 o                         
   6   7   2       6573.75       7057.05       700.20 o                         
   7   7   2       9488.91       8750.03      1013.78 o                         
   8   7   2       2504.52       1611.02       834.47 o                         
   9   7   2       3938.93       3208.37       547.05 o                         
  10   7   2        871.92        506.05       389.11 o                         
  11   7   2       5728.34       6278.82       957.18 o                         
 -11   8   2       5618.62       1477.27      1575.17 o                         
 -10   8   2       1131.51        764.16       315.00 o                         
  -9   8   2        716.90        823.73       267.71 o                         
  -8   8   2        381.83        315.06       371.98 o                         
  -7   8   2       4621.09       4575.71       389.40 o                         
  -6   8   2      10698.60      10613.44       641.53 o                         
  -5   8   2       4275.47       4452.62       335.45 o                         
  -4   8   2       5839.87       6468.77       396.64 o                         
  -3   8   2        737.46        717.66       137.93 o                         
  -2   8   2       7662.93       7370.89       370.86 o                         
  -1   8   2       3308.68       3384.93       223.05 o                         
   0   8   2       1688.57       1770.38       218.01 o                         
   1   8   2       3048.27       3279.83       323.42 o                         
   2   8   2       8138.75       8046.72       570.75 o                         
   3   8   2        876.81        787.81       170.51 o                         
   4   8   2       5494.49       5554.53       338.48 o                         
   5   8   2       4708.20       4379.06       369.67 o                         
   6   8   2      10519.75       9267.21      1217.82 o                         
   7   8   2       4504.84       4466.60       428.98 o                         
   8   8   2        434.69        699.43       326.26 o                         
   9   8   2        795.46        454.19       362.58 o                         
  10   8   2        909.10        836.02       680.78 o                         
  11   8   2       5665.23       5177.35      1888.83 o                         
 -11   9   2       3644.13       3684.31      1003.35 o                         
 -10   9   2       2503.85       2713.59       467.42 o                         
  -9   9   2       1776.91       1481.76       340.40 o                         
  -8   9   2       3315.46       3302.11       372.68 o                         
  -7   9   2        881.08        670.42       212.23 o                         
  -6   9   2       7573.86       7404.08       505.83 o                         
  -5   9   2       2641.73       2837.26       273.02 o                         
  -4   9   2       5588.41       5622.35       385.00 o                         
  -3   9   2       1988.75       1749.20       270.59 o                         
  -2   9   2        310.63        292.58       196.75 o                         
  -1   9   2       8726.41       8281.46       413.81 o                         
   0   9   2       9997.98      10563.37       699.62 o                         
   1   9   2       8887.23       9218.97       585.14 o                         
   2   9   2        286.65        298.91       220.63 o                         
   3   9   2       2213.44       2050.32       305.14 o                         
   4   9   2       5676.87       5593.74       354.03 o                         
   5   9   2       2522.06       2451.81       295.44 o                         
   6   9   2       7326.51       7086.50       501.54 o                         
   7   9   2       1073.72       1609.12       251.44 o                         
   8   9   2       2808.22       2826.83       619.35 o                         
   9   9   2       1574.30       1522.68       432.14 o                         
  10   9   2       2750.20       2504.92       553.60 o                         
  11   9   2       3692.58       3847.89       758.60 o                         
 -10  10   2       3538.94       3784.75      1179.68 o                         
  -9  10   2       6041.44       5685.87       657.42 o                         
  -8  10   2       4669.09       3997.11       520.97 o                         
  -7  10   2        361.35        265.90       249.50 o                         
  -6  10   2       1953.35       2138.04       288.73 o                         
  -5  10   2       3358.54       3536.23       584.58 o                         
  -4  10   2       4352.42       4448.14       343.37 o                         
  -3  10   2      10412.12      10111.72       638.20 o                         
  -2  10   2       9035.47       9109.07       441.22 o                         
  -1  10   2       5464.70       5330.40       385.59 o                         
   0  10   2       1085.78       1080.02       141.96 o                         
   1  10   2       5225.18       5402.39       479.91 o                         
   2  10   2       9107.31       9186.11       733.75 o                         
   3  10   2      10044.12       8851.91       588.16 o                         
   4  10   2       4034.09       3939.25       376.39 o                         
   5  10   2       3821.53       3642.80       345.21 o                         
   6  10   2       2037.61       2403.04       427.64 o                         
   7  10   2        326.39        293.59       200.32 o                         
   8  10   2       5104.11       5529.23      1203.60 o                         
   9  10   2       6303.97       6204.46       769.06 o                         
  10  10   2       3459.95       3394.58       631.36 o                         
 -10  11   2       1579.41       1082.66       798.15 o                         
  -9  11   2       3021.92       2708.12       676.84 o                         
  -8  11   2       6897.74       7960.68       726.89 o                         
  -7  11   2       4131.14       4633.56      1335.43 o                         
  -6  11   2        625.06        692.43       201.51 o                         
  -5  11   2       4252.27       5059.11       644.83 o                         
  -4  11   2       5864.09       5500.22       399.83 o                         
  -3  11   2      17366.86      17387.55       787.84 o                         
  -2  11   2       6673.47       6766.80       466.61 o                         
  -1  11   2       2591.34       2493.75       253.16 o                         
   0  11   2        351.45        322.79       221.17 o                         
   1  11   2       2672.83       2688.53       272.52 o                         
   2  11   2       6442.44       6929.62       693.30 o                         
   3  11   2      16912.73      16732.38      1438.10 o                         
   4  11   2       6174.94       5454.05       475.16 o                         
   5  11   2       3972.67       4464.63       662.67 o                         
   6  11   2        565.47        602.93       209.41 o                         
   7  11   2       4014.81       4692.86       598.70 o                         
   8  11   2       6702.32       7174.71       881.53 o                         
   9  11   2       2917.50       2972.82       566.18 o                         
  10  11   2       1765.94       1788.97       590.12 o                         
  -9  12   2       3636.00       4121.87       666.88 o                         
  -8  12   2       2919.45       2609.58       452.25 o                         
  -7  12   2       4298.04       4973.01       569.27 o                         
  -6  12   2       5294.18       5707.07       579.01 o                         
  -5  12   2       2680.77       2639.22       512.53 o                         
  -4  12   2        855.60        922.66       196.38 o                         
  -3  12   2       5439.07       4968.90       359.90 o                         
  -2  12   2      14031.04      14286.92       658.56 o                         
  -1  12   2       2728.34       2753.64       248.99 o                         
   0  12   2       5905.03       6143.72       413.13 o                         
   1  12   2       2673.27       2644.96       343.20 o                         
   2  12   2      14557.26      15086.71      1245.12 o                         
   3  12   2       5623.92       5691.57       504.16 o                         
   4  12   2        825.75        818.42       260.40 o                         
   5  12   2       2685.38       2129.88      1086.85 o                         
   6  12   2       5638.30       5995.73       829.80 o                         
   7  12   2       4108.06       3684.21       688.52 o                         
   8  12   2       2871.00       3014.50       588.39 o                         
   9  12   2       3647.01       3951.10       734.13 o                         
  -9  13   2        165.92       2307.07      1602.98 o                         
  -8  13   2         23.83       -206.97       258.45 o                         
  -7  13   2       3960.61       3988.81       522.59 o                         
  -6  13   2       2421.70       2022.36       684.68 o                         
  -5  13   2       3813.93       3678.59       468.27 o                         
  -4  13   2       1610.68       1619.45       220.57 o                         
  -3  13   2       4689.28       4552.58       330.52 o                         
  -2  13   2       5078.56       5221.66       359.54 o                         
  -1  13   2       3393.32       3312.41       293.79 o                         
   0  13   2      10741.07      10086.74       513.86 o                         
   1  13   2       3737.13       3862.07       336.60 o                         
   2  13   2       4810.70       5603.38       552.88 o                         
   3  13   2       4356.21       4269.60       456.01 o                         
   4  13   2       1855.20       1758.82       330.89 o                         
   5  13   2       3761.45       3321.54       612.87 o                         
   6  13   2       2462.02       3040.09       611.76 o                         
   7  13   2       3920.37       3923.29       661.82 o                         
   8  13   2         39.90       -300.37       200.25 o                         
  -8  14   2        973.42        712.99      1313.73 o                         
  -7  14   2       2303.60       3079.12       472.73 o                         
  -6  14   2       2772.30       3210.27       874.91 o                         
  -5  14   2       7760.84       8670.21       763.77 o                         
  -4  14   2       3296.48       3500.30       367.92 o                         
  -3  14   2        402.11        309.89       278.50 o                         
  -2  14   2        956.06        889.04       202.60 o                         
  -1  14   2       2066.89       2182.18       241.07 o                         
   0  14   2       6962.81       6733.61       421.59 o                         
   1  14   2       1877.80       1974.19       238.03 o                         
   2  14   2       1026.33       1414.87       286.12 o                         
   3  14   2        318.62        184.90       342.15 o                         
   4  14   2       3167.38       3674.20       645.13 o                         
   5  14   2       7717.76       8812.21       939.94 o                         
   6  14   2       2893.27       3544.04       662.93 o                         
   7  14   2       2334.80       1538.45       532.88 o                         
   8  14   2       1079.36        768.62       468.36 o                         
  -7  15   2        706.91       1165.77      1271.46 o                         
  -6  15   2       1398.78       1796.69       896.55 o                         
  -5  15   2       2355.45       2248.26       320.23 o                         
  -4  15   2       1856.81       2019.84       363.85 o                         
  -3  15   2       6184.26       5748.96       466.16 o                         
  -2  15   2        588.87        654.36       194.49 o                         
  -1  15   2       2037.69       2665.76       310.46 o                         
   0  15   2       4320.98       4342.61       402.24 o                         
   1  15   2       2316.39       2240.18       325.15 o                         
   2  15   2        637.70        788.97       306.55 o                         
   3  15   2       6647.89       6570.78       856.50 o                         
   4  15   2       1916.80       1865.41       498.39 o                         
   5  15   2       2236.43       2746.50       601.74 o                         
   6  15   2       1268.96       1003.35       457.23 o                         
   7  15   2        770.35        727.45       372.68 o                         
  -6  16   2        140.93       1883.21      1399.39 o                         
  -5  16   2       2337.54       2210.17       786.10 o                         
  -4  16   2       1809.26       1404.83       374.42 o                         
  -3  16   2       4322.39       4303.25       471.00 o                         
  -2  16   2       7837.50       8026.18       782.46 o                         
  -1  16   2        536.38        637.61       205.00 o                         
   0  16   2       2021.29       2499.69       780.84 o                         
   1  16   2        462.24        454.91       209.72 o                         
   2  16   2       7762.67       8438.18       600.81 o                         
   3  16   2       4245.50       4941.21       776.40 o                         
   4  16   2       1693.35       1507.31       481.71 o                         
   5  16   2       2621.64       1409.41       528.43 o                         
   6  16   2         93.16         90.11       380.47 o                         
  -5  17   2       2625.91       3481.74       682.95 o                         
  -4  17   2        392.79        633.53       479.65 o                         
  -3  17   2       7417.48       8004.61       562.01 o                         
  -2  17   2       3981.18       4165.19       437.52 o                         
  -1  17   2        608.04        638.82       219.30 o                         
   0  17   2       1025.85       1314.22       257.93 o                         
   1  17   2        531.43        645.97       435.95 o                         
   2  17   2       3765.06       4364.63       467.99 o                         
   3  17   2       7408.62       6675.21       606.80 o                         
   4  17   2        399.05        420.52       396.04 o                         
   5  17   2       2555.04       1966.65       601.74 o                         
  -3  18   2       2381.38       1893.23       521.76 o                         
  -2  18   2       5965.82       6627.35       852.61 o                         
  -1  18   2       1258.97        925.92       263.16 o                         
   0  18   2       3497.52       3759.02       480.24 o                         
   1  18   2       1217.88       1015.46       261.57 o                         
   2  18   2       6094.21       6747.52      1267.56 o                         
   3  18   2       2508.99       2588.82       379.15 o                         
   0   0   3       1993.40       1768.07       212.56 o                         
   1   0   3        290.59        312.80        89.81 o                         
   2   0   3        931.16        906.52       197.11 o                         
   3   0   3        596.98        684.09       183.97 o                         
   4   0   3       9593.58       9628.70       778.10 o                         
   5   0   3       8901.91       9055.02       607.72 o                         
   6   0   3       1438.52       1540.65       347.71 o                         
   7   0   3      12973.85      11205.67      1091.41 o                         
   8   0   3       4428.18       4355.89       583.97 o                         
   9   0   3       3475.53       3547.08       564.22 o                         
  10   0   3        762.83        453.12       339.07 o                         
  11   0   3        468.91        537.44       377.55 o                         
 -11   1   3        550.14        248.52       366.10 o                         
 -10   1   3       5458.94       5606.76       743.62 o                         
  -9   1   3       3738.23       4254.58       603.78 o                         
  -8   1   3        764.17        802.17       253.76 o                         
  -7   1   3        103.54        306.95       366.55 o                         
  -6   1   3       6020.79       5568.88       615.62 o                         
  -5   1   3       1734.04       2009.80       319.19 o                         
  -4   1   3       5272.27       5380.10       367.28 o                         
  -3   1   3       3924.68       3934.58       270.33 o                         
  -2   1   3      10629.64      10790.06       523.83 o                         
  -1   1   3       5435.56       5486.62       337.12 o                         
   0   1   3       5282.96       5164.95       341.81 o                         
   1   1   3       5115.76       5002.04       233.21 o                         
   2   1   3      10326.43       9921.36       362.97 o                         
   3   1   3       3726.76       3735.88       189.04 o                         
   4   1   3       5277.56       5059.68       450.00 o                         
   5   1   3       1496.15       1660.57       249.85 o                         
   6   1   3       6239.67       6155.21       708.52 o                         
   7   1   3         79.46        171.27       240.14 o                         
   8   1   3        896.49        596.18       467.48 o                         
   9   1   3       4104.93       4396.82       635.29 o                         
  10   1   3       5652.53       5870.04      1264.17 o                         
  11   1   3        556.59        393.62       362.28 o                         
 -11   2   3       6612.85       6770.37       877.69 o                         
 -10   2   3       1372.11       1195.89       403.71 o                         
  -9   2   3       2404.53       2114.04       457.76 o                         
  -8   2   3       3095.48       2422.61       346.33 o                         
  -7   2   3      14921.14      14709.29      1045.33 o                         
  -6   2   3       3553.31       3592.29       541.59 o                         
  -5   2   3       4109.19       3587.07       431.63 o                         
  -4   2   3       5969.79       5802.73       816.60 o                         
  -3   2   3       9199.47       9156.34       495.36 o                         
  -2   2   3       4205.79       4723.08       284.23 o                         
  -1   2   3      11210.90      11806.71       565.26 o                         
   0   2   3        872.14       1091.75       258.91 o                         
   1   2   3      11660.35      11465.35       673.90 o                         
   2   2   3       4176.22       3799.45       320.62 o                         
   3   2   3       9193.14       9671.00       682.19 o                         
   4   2   3       6377.08       6478.71       529.26 o                         
   5   2   3       4189.51       4110.80       757.02 o                         
   6   2   3       3480.62       3730.79       494.88 o                         
   7   2   3      14323.58      13326.33      2469.81 o                         
   8   2   3       2783.10       2401.62       299.91 o                         
   9   2   3       2325.12       2428.06       910.46 o                         
  10   2   3       1451.73       1454.72       441.91 o                         
  11   2   3       6490.64       5412.19       776.21 o                         
 -11   3   3       1675.13       -659.59      1208.05 o                         
 -10   3   3       2140.06       1488.39      1614.10 o                         
  -9   3   3       1409.29       1836.73       436.07 o                         
  -8   3   3       1547.59       1650.35       393.86 o                         
  -7   3   3        392.54        525.77       234.60 o                         
  -6   3   3      16759.78      16492.87      1182.29 o                         
  -5   3   3       3527.73       3609.44       407.26 o                         
  -4   3   3       2106.82       1799.37       299.80 o                         
  -3   3   3       4166.85       4253.78       294.67 o                         
  -2   3   3      19268.95      19417.26      1537.67 o                         
  -1   3   3      14768.89      15337.38       936.39 o                         
   0   3   3        453.23        626.50       209.43 o                         
   1   3   3      15121.46      15913.55       804.08 o                         
   2   3   3      19046.59      19617.04       876.81 o                         
   3   3   3       4355.87       4240.73       460.65 o                         
   4   3   3       2298.14       2846.35       370.58 o                         
   5   3   3       3418.81       2914.51       435.45 o                         
   6   3   3      17364.67      15965.34       870.55 o                         
   7   3   3        431.29        295.35       189.68 o                         
   8   3   3       1468.10       1345.16       383.91 o                         
   9   3   3       1439.45       1378.74       428.38 o                         
  10   3   3       2258.10       1834.99       483.48 o                         
  11   3   3       1707.58       2124.36       598.46 o                         
 -11   4   3       4722.34       4238.12      2050.09 o                         
 -10   4   3       2864.26       1206.93      1615.22 o                         
  -9   4   3        567.18      -1004.46      1165.77 o                         
  -8   4   3       4482.07       5122.43      1892.11 o                         
  -7   4   3       3605.62       3012.92       572.41 o                         
  -6   4   3       4664.94       4719.98       666.36 o                         
  -5   4   3       2240.49       2025.43       520.35 o                         
  -4   4   3      11918.18      11289.55      1530.34 o                         
  -3   4   3       3871.54       4416.01       463.17 o                         
  -2   4   3       4793.24       4670.06       358.45 o                         
  -1   4   3       6568.74       7012.55       441.56 o                         
   0   4   3      12828.91      13368.53       711.57 o                         
   1   4   3       6548.60       6233.00       333.25 o                         
   2   4   3       4737.39       4730.81       268.07 o                         
   3   4   3       3584.05       3721.08       352.34 o                         
   4   4   3      11416.00      11260.47       642.52 o                         
   5   4   3       2254.05       2265.01       298.79 o                         
   6   4   3       4917.14       4859.49       424.38 o                         
   7   4   3       3642.20       3344.26       448.11 o                         
   8   4   3       4775.48       4148.58       670.77 o                         
   9   4   3        560.30        452.39       340.78 o                         
  10   4   3       2623.08       2410.41       495.27 o                         
  11   4   3       4695.11       4679.02       737.02 o                         
 -10   5   3        737.87       1826.48      1659.72 o                         
  -9   5   3       5784.94       5961.25      2112.39 o                         
  -8   5   3        182.72       -437.21      1190.25 o                         
  -7   5   3        297.17        378.79       352.21 o                         
  -6   5   3        551.10        353.08       360.84 o                         
  -5   5   3       2741.72       3355.74       984.05 o                         
  -4   5   3       1479.65       1258.12       374.97 o                         
  -3   5   3       7101.32       7127.62       590.91 o                         
  -2   5   3       6946.16       7486.38       486.70 o                         
  -1   5   3       9989.91       9974.20       841.78 o                         
   0   5   3       8442.22       8447.59       655.83 o                         
   1   5   3      11096.89      11295.43       454.66 o                         
   2   5   3       6642.63       7043.34       409.22 o                         
   3   5   3       7376.30       7526.69       535.24 o                         
   4   5   3       1545.17       1386.68       253.19 o                         
   5   5   3       2988.87       2842.37       335.56 o                         
   6   5   3        552.40        351.24       180.94 o                         
   7   5   3        299.27        424.34       280.97 o                         
   8   5   3        160.53        206.99       301.96 o                         
   9   5   3       5770.93       5933.51      1728.63 o                         
  10   5   3        800.38        590.26       373.98 o                         
 -10   6   3        186.88        800.88      1518.43 o                         
  -9   6   3       1991.57       3823.28      1804.23 o                         
  -8   6   3       1155.25       2876.55      1602.98 o                         
  -7   6   3       7960.57       7441.32       869.12 o                         
  -6   6   3        795.83        920.49       408.61 o                         
  -5   6   3       7501.86       8326.69      1151.98 o                         
  -4   6   3       7006.01       7102.12       498.60 o                         
  -3   6   3       5379.29       4494.82       401.87 o                         
  -2   6   3       1703.67       1804.30       308.02 o                         
  -1   6   3       3548.29       3525.56       346.35 o                         
   0   6   3       1933.58       1864.04       265.83 o                         
   1   6   3       3321.23       3251.03       224.70 o                         
   2   6   3       1604.97       1630.71       165.47 o                         
   3   6   3       5768.79       5893.14       534.81 o                         
   4   6   3       6397.55       6535.55       484.67 o                         
   5   6   3       7776.87       8180.40       943.59 o                         
   6   6   3        732.35        913.00       218.17 o                         
   7   6   3       7264.48       7675.87       526.13 o                         
   8   6   3       1046.10       1346.61       424.33 o                         
   9   6   3       1962.91       2081.91       660.76 o                         
  10   6   3        238.65         -0.74       354.02 o                         
 -10   7   3       3076.31       2558.49      1729.69 o                         
  -9   7   3        861.36        501.73      1356.01 o                         
  -8   7   3       2089.35       2007.81      1416.08 o                         
  -7   7   3        356.28      -1192.47       936.60 o                         
  -6   7   3       5626.68       4899.38       953.47 o                         
  -5   7   3       2382.24       3100.86       669.37 o                         
  -4   7   3       3897.03       4224.64       455.83 o                         
  -3   7   3       2275.76       2270.88       302.41 o                         
  -2   7   3      17048.86      17121.12      1073.33 o                         
  -1   7   3        297.32        166.77       180.31 o                         
   0   7   3      11420.22      11403.10       585.57 o                         
   1   7   3        248.52        122.13       215.21 o                         
   2   7   3      16523.10      16371.88       933.58 o                         
   3   7   3       2102.86       2331.98       294.19 o                         
   4   7   3       3912.14       3778.05       383.42 o                         
   5   7   3       2476.19       2352.47       316.55 o                         
   6   7   3       5549.69       5588.24       644.49 o                         
   7   7   3        322.52        109.05       299.15 o                         
   8   7   3       2288.17       2572.38       518.76 o                         
   9   7   3        946.41        218.62       370.01 o                         
  10   7   3       3345.23       2628.93       589.25 o                         
 -10   8   3       1656.91       3822.16      1925.49 o                         
  -9   8   3       1940.31       -166.87      1345.99 o                         
  -8   8   3       6622.10       3136.87      1781.98 o                         
  -7   8   3       9684.45       6292.66      2020.05 o                         
  -6   8   3       4266.95       3844.94       788.01 o                         
  -5   8   3       4613.33       3929.19       599.23 o                         
  -4   8   3       6581.14       6222.81       536.08 o                         
  -3   8   3       4224.84       3855.69       394.61 o                         
  -2   8   3        380.32        471.14       217.63 o                         
  -1   8   3       5397.04       5569.43       457.37 o                         
   0   8   3       7597.33       7541.81       382.02 o                         
   1   8   3       5438.17       5794.04       457.74 o                         
   2   8   3        354.23        374.74       200.32 o                         
   3   8   3       4465.61       4938.51       405.95 o                         
   4   8   3       6398.59       6530.87       464.40 o                         
   5   8   3       4679.33       4411.91       419.57 o                         
   6   8   3       4349.52       3933.97       461.28 o                         
   7   8   3       9332.80       8656.59       824.79 o                         
   8   8   3       6880.90       6606.83      1136.29 o                         
   9   8   3       1934.48       2203.20       510.93 o                         
  10   8   3       1728.37       1752.83       524.00 o                         
  -9   9   3       7390.01       3619.69      2060.10 o                         
  -8   9   3        146.82       1183.57      1438.33 o                         
  -7   9   3       1673.88       1589.63      1418.31 o                         
  -6   9   3       4388.07       3090.15      1566.27 o                         
  -5   9   3       9317.23       7764.11       820.07 o                         
  -4   9   3       1427.26       1343.19       265.39 o                         
  -3   9   3       5720.15       6253.72       504.30 o                         
  -2   9   3       2317.32       1897.26       326.08 o                         
  -1   9   3       8753.41       8884.59       600.80 o                         
   0   9   3        693.10        760.86       196.99 o                         
   1   9   3       9003.90       9249.04       741.69 o                         
   2   9   3       2305.25       2303.80       327.71 o                         
   3   9   3       6008.29       6343.58       566.71 o                         
   4   9   3       1403.11       1215.91       249.89 o                         
   5   9   3       8940.90       8754.50       567.35 o                         
   6   9   3       4497.68       4142.91       577.06 o                         
   7   9   3       1682.73       1458.43       441.05 o                         
   8   9   3        129.27        331.09       347.65 o                         
   9   9   3       6967.85       7202.70       848.96 o                         
  -9  10   3         16.87       1005.57      1515.09 o                         
  -8  10   3       8354.57       5520.70      2199.16 o                         
  -7  10   3        320.88      -1331.48       887.65 o                         
  -6  10   3       7716.32       7956.82      2318.19 o                         
  -5  10   3        755.16        596.38       358.72 o                         
  -4  10   3      10471.00       9973.39       658.10 o                         
  -3  10   3        691.26        671.32       238.75 o                         
  -2  10   3       1020.61       1005.72       264.47 o                         
  -1  10   3        856.36       1167.84       249.23 o                         
   0  10   3      10569.83      10903.14       833.92 o                         
   1  10   3        852.30        932.15       180.88 o                         
   2  10   3       1076.70        856.14       258.28 o                         
   3  10   3        818.51        946.96       289.42 o                         
   4  10   3      10454.97      10139.02       710.33 o                         
   5  10   3        783.25        907.68       387.14 o                         
   6  10   3       7948.36       8327.28      1032.27 o                         
   7  10   3        307.97        223.77       351.76 o                         
   8  10   3       8910.17       9730.05      1618.50 o                         
   9  10   3         14.47        199.13       422.74 o                         
  -8  11   3        764.83       2343.78      1614.10 o                         
  -7  11   3         14.30       -876.53      1072.32 o                         
  -6  11   3        961.50       1136.85      1245.87 o                         
  -5  11   3       1810.45       2192.42       743.64 o                         
  -4  11   3        142.36        345.60       510.02 o                         
  -3  11   3       3584.21       3378.05       408.38 o                         
  -2  11   3       5997.68       5912.45       533.09 o                         
  -1  11   3       3463.19       4076.63       434.84 o                         
   0  11   3       4247.33       4423.54       468.14 o                         
   1  11   3       3726.43       3675.96       490.63 o                         
   2  11   3       5521.54       5571.91       848.97 o                         
   3  11   3       3718.31       3426.70       861.42 o                         
   4  11   3        118.60        651.80       366.01 o                         
   5  11   3       1590.67       2131.30       517.31 o                         
   6  11   3        891.47       1129.06       452.78 o                         
   7  11   3          9.29       -146.85       350.43 o                         
   8  11   3        779.72        317.06       419.41 o                         
  -7  12   3       4722.62       3798.80      1990.01 o                         
  -6  12   3        504.76       -182.45      1376.03 o                         
  -5  12   3       4392.70       5063.88       681.81 o                         
  -4  12   3        430.56        323.38       736.97 o                         
  -3  12   3       7201.43       7851.30       809.36 o                         
  -2  12   3         73.22         88.59       280.90 o                         
  -1  12   3       2533.01       2690.76       375.96 o                         
   0  12   3        208.20        307.39       217.64 o                         
   1  12   3       2315.11       2032.65       336.57 o                         
   2  12   3         79.10        420.04       318.19 o                         
   3  12   3       7895.13       8243.84       922.14 o                         
   4  12   3        395.59        515.08       373.79 o                         
   5  12   3       4735.74       4480.64       770.84 o                         
   6  12   3        539.58        498.39       414.96 o                         
   7  12   3       4302.31       4784.35       826.46 o                         
  -7  13   3       1117.67       1572.94      1578.50 o                         
  -6  13   3       2253.95       2523.51       525.58 o                         
  -5  13   3       4217.70       4459.61       665.69 o                         
  -4  13   3        856.38       1050.50       398.80 o                         
  -3  13   3       1209.53       1342.83       417.74 o                         
  -2  13   3       9185.58       9179.63       897.45 o                         
  -1  13   3       1864.91       2259.22       483.29 o                         
   0  13   3      11337.30      13571.12      1196.37 o                         
   1  13   3       1902.41       2163.95       449.86 o                         
   2  13   3       8565.20       9273.81      1341.54 o                         
   3  13   3       1167.21       1354.89       476.14 o                         
   4  13   3        932.30        737.47       414.96 o                         
   5  13   3       4203.29       3448.37       707.43 o                         
   6  13   3       2162.43       2800.90       632.89 o                         
   7  13   3       1120.93        595.07       473.92 o                         
  -6  14   3       2040.45       2086.88       511.34 o                         
  -5  14   3       1947.53       2440.66       491.92 o                         
  -4  14   3       7088.49       7546.57       896.60 o                         
  -3  14   3       2611.93       2281.68       496.19 o                         
  -2  14   3        533.76        211.26       487.82 o                         
  -1  14   3       1443.36       1986.55       473.28 o                         
   0  14   3      11537.79      13579.60      1167.33 o                         
   1  14   3       1339.82       1271.72       383.63 o                         
   2  14   3        491.65        113.32      1067.32 o                         
   3  14   3       2795.01       3002.26       632.89 o                         
   4  14   3       6780.53       7289.33      1017.81 o                         
   5  14   3       1973.01       2301.51       609.53 o                         
   6  14   3       2166.57       2230.31       619.54 o                         
  -5  15   3       5859.64       6051.71       831.35 o                         
  -4  15   3        247.59        178.42       338.79 o                         
  -3  15   3       5093.09       4904.65       739.70 o                         
  -2  15   3       1007.63       1446.25       439.53 o                         
  -1  15   3       8602.93       9082.89       994.47 o                         
   0  15   3        696.65        730.66       546.73 o                         
   1  15   3       8928.66       9385.27      1268.12 o                         
   2  15   3       1111.02        375.45       317.15 o                         
   3  15   3       5343.16       6529.62       913.24 o                         
   4  15   3        210.65        393.82       360.44 o                         
   5  15   3       5609.90       6576.34       946.61 o                         
  -3  16   3       2523.28       2621.34       578.84 o                         
  -2  16   3        440.19        771.32       969.42 o                         
  -1  16   3        438.47        577.90       419.53 o                         
   0  16   3       1863.37       1540.93       830.91 o                         
   1  16   3        452.74        171.68       430.48 o                         
   2  16   3        453.54        137.95       324.85 o                         
   3  16   3       2412.78       2743.16       625.10 o                         
   0   0   4       2766.12       2713.42       362.42 o                         
   1   0   4       3327.23       3474.91       511.38 o                         
   2   0   4        129.07        171.23       231.05 o                         
   3   0   4        116.78         -3.43       204.74 o                         
   4   0   4        522.52        374.08       443.78 o                         
   5   0   4      21723.08      22468.25      1523.67 o                         
   6   0   4       1934.05       1657.30       667.99 o                         
   7   0   4       8842.48       8956.44       839.57 o                         
   8   0   4        716.01       1209.66       412.35 o                         
   9   0   4        472.71        470.80       339.97 o                         
  -9   1   4        600.15        315.41       573.43 o                         
  -8   1   4       1311.37       1073.69      1048.46 o                         
  -7   1   4       2924.91       2541.08       461.98 o                         
  -6   1   4        958.22        618.03       289.08 o                         
  -5   1   4       2723.05       2663.15       499.45 o                         
  -4   1   4       2226.81       2146.79       435.79 o                         
  -3   1   4       4803.33       4974.20       485.14 o                         
  -2   1   4       3658.34       4025.53       384.65 o                         
  -1   1   4       1898.13       1851.70       375.31 o                         
   0   1   4      27239.92      30931.18      1766.95 o                         
   1   1   4       1792.88       1690.67       711.76 o                         
   2   1   4       3550.03       3260.70       490.58 o                         
   3   1   4       5071.83       5050.38       520.33 o                         
   4   1   4       2299.25       2349.68       373.59 o                         
   5   1   4       2621.63       2447.78       411.07 o                         
   6   1   4       1079.41       1276.30       399.88 o                         
   7   1   4       3209.53       2793.30       541.17 o                         
   8   1   4       1262.69       1401.47       417.19 o                         
   9   1   4        663.32        240.56       467.24 o                         
  -8   2   4       5931.38       6696.19       773.31 o                         
  -7   2   4       2966.96       2838.26       473.94 o                         
  -6   2   4        344.72        576.86       292.92 o                         
  -5   2   4       4282.51       3784.89       865.40 o                         
  -4   2   4       1119.93       1174.33       270.00 o                         
  -3   2   4       1088.55       1145.68       176.74 o                         
  -2   2   4      10648.71      10062.07       538.99 o                         
  -1   2   4        158.76        218.83       548.61 o                         
   0   2   4        172.50        -43.90       234.75 o                         
   1   2   4        221.23       -109.09       174.48 o                         
   2   2   4      10397.89       9887.97       746.24 o                         
   3   2   4       1227.02       1377.15       344.08 o                         
   4   2   4       1171.24       1198.25       327.46 o                         
   5   2   4       4341.35       4857.71       593.02 o                         
   6   2   4        207.77        246.01       279.45 o                         
   7   2   4       2734.13       2614.85       764.17 o                         
   8   2   4       5846.95       5946.85       777.71 o                         
  -8   3   4        675.24       1151.31      1511.76 o                         
  -7   3   4       2939.90       2766.17      1056.19 o                         
  -6   3   4        171.76        182.85       318.73 o                         
  -5   3   4       4023.35       2162.45      1469.48 o                         
  -4   3   4       1135.26        865.94       372.70 o                         
  -3   3   4      11066.09      11328.50       804.47 o                         
  -2   3   4       2052.04       2280.93       331.60 o                         
  -1   3   4       1655.06       1530.82       377.94 o                         
   0   3   4        168.79        285.31       394.98 o                         
   1   3   4       1764.06       1648.65       299.00 o                         
   2   3   4       2014.86       2337.57       372.85 o                         
   3   3   4      11248.47      10328.98      1007.02 o                         
   4   3   4       1287.66       1582.91       564.03 o                         
   5   3   4       3820.70       3566.65       548.40 o                         
   6   3   4        196.36        254.00       379.86 o                         
   7   3   4       3113.84       2575.92       500.25 o                         
   8   3   4        635.01        506.45       351.95 o                         
  -8   4   4       4967.34       3727.60      1908.80 o                         
  -7   4   4       3221.26       3901.04      1856.51 o                         
  -6   4   4       1836.77       2578.52      1557.37 o                         
  -5   4   4       8836.87       9383.07       784.99 o                         
  -4   4   4       2701.77       2658.68       568.98 o                         
  -3   4   4        739.32        680.16       218.02 o                         
  -2   4   4       3745.43       4062.66       462.41 o                         
  -1   4   4       3849.43       3897.76       383.28 o                         
   0   4   4       4683.91       4639.89       403.66 o                         
   1   4   4       3486.43       3638.42       379.37 o                         
   2   4   4       3753.53       3829.19       499.86 o                         
   3   4   4        697.82       1021.21       254.18 o                         
   4   4   4       2609.13       3118.65       487.52 o                         
   5   4   4       8208.30       8725.83       815.12 o                         
   6   4   4       1972.10       1783.07       425.90 o                         
   7   4   4       3257.91       3392.36       571.28 o                         
   8   4   4       5124.98       5299.78      1678.57 o                         
  -8   5   4       1982.69       2046.75      1675.18 o                         
  -7   5   4        716.12        218.05      1399.39 o                         
  -6   5   4       2774.48       3249.63       846.55 o                         
  -5   5   4       3805.26       3491.09       484.62 o                         
  -4   5   4       2499.51       2675.16       580.66 o                         
  -3   5   4        243.75        305.32       257.79 o                         
  -2   5   4       1751.35       1583.82       286.88 o                         
  -1   5   4       3456.32       3757.06       482.08 o                         
   0   5   4      28003.80      27759.26      1620.39 o                         
   1   5   4       3716.93       3822.63       390.84 o                         
   2   5   4       1699.94       1518.57       283.28 o                         
   3   5   4        301.71         -0.26       294.26 o                         
   4   5   4       2696.46       3004.20       915.46 o                         
   5   5   4       3764.77       4038.64       561.01 o                         
   6   5   4       2764.93       2931.96       561.75 o                         
   7   5   4        671.91       1098.53       407.71 o                         
   8   5   4       2145.07       2510.02       547.53 o                         
  -8   6   4        638.87        957.74      1571.83 o                         
  -7   6   4       9490.07       9558.47      1042.84 o                         
  -6   6   4       3768.63       3856.99      1174.12 o                         
  -5   6   4      13929.57      15165.48      1141.74 o                         
  -4   6   4       1497.34       1804.54       360.43 o                         
  -3   6   4       1233.03       1426.13       333.98 o                         
  -2   6   4       4146.83       4377.27       601.99 o                         
  -1   6   4       2082.00       1721.17       382.51 o                         
   0   6   4       2319.41       2711.69       397.48 o                         
   1   6   4       1909.05       1780.31       304.80 o                         
   2   6   4       4273.51       4361.27       469.17 o                         
   3   6   4       1303.99       1356.89       360.38 o                         
   4   6   4       1497.67       1267.03       367.10 o                         
   5   6   4      13978.79      13727.69      1112.33 o                         
   6   6   4       3842.23       3891.12       591.85 o                         
   7   6   4       9310.58       7996.71       904.60 o                         
   8   6   4        682.81        580.20       477.76 o                         
  -7   7   4       3049.61       3657.92       948.84 o                         
  -6   7   4        415.90        338.72       492.27 o                         
  -5   7   4       2376.36       2571.10       478.92 o                         
  -4   7   4        342.97        584.00       384.86 o                         
  -3   7   4       6828.18       7324.50      2515.10 o                         
  -2   7   4       3420.67       3859.38       855.95 o                         
  -1   7   4        783.00        501.52       702.48 o                         
   0   7   4      10812.05      12270.58      1013.16 o                         
   1   7   4        592.38        815.14       312.14 o                         
   2   7   4       3102.25       2720.91       526.21 o                         
   3   7   4       7006.08       7896.34       709.12 o                         
   4   7   4        337.42       -102.52       295.92 o                         
   5   7   4       2385.29       2236.40       472.30 o                         
   6   7   4        508.03        -33.30       314.14 o                         
   7   7   4       3212.27       3922.47       640.08 o                         
  -7   8   4       1159.20       1515.55       649.08 o                         
  -6   8   4         31.85        159.05       264.77 o                         
  -5   8   4       1856.18       1654.67       390.76 o                         
  -4   8   4       1105.87       1934.00       424.94 o                         
  -3   8   4       2747.26       3627.38       543.93 o                         
  -2   8   4       9878.02      10520.50       943.76 o                         
  -1   8   4       1098.71        868.72       354.41 o                         
   0   8   4         17.29        -26.97       251.54 o                         
   1   8   4       1257.65       1463.82       451.67 o                         
   2   8   4       9905.13      10707.77      2142.42 o                         
   3   8   4       2822.56       3851.09       654.03 o                         
   4   8   4       1031.46       1048.71       373.82 o                         
   5   8   4       1986.51       2063.12       461.89 o                         
   6   8   4          7.93       -204.09       292.90 o                         
   7   8   4       1006.53        837.68       430.76 o                         
  -6   9   4       1047.46       1367.24       410.14 o                         
  -5   9   4       1205.64       1344.69       395.86 o                         
  -4   9   4       3222.14       3369.34       987.22 o                         
  -3   9   4       3074.86       4154.14       573.21 o                         
  -2   9   4        435.84        629.87       310.52 o                         
  -1   9   4       3360.76       4433.35      1352.67 o                         
   0   9   4       3222.54       2830.40       495.93 o                         
   1   9   4       3540.69       4032.09       605.80 o                         
   2   9   4        362.71        510.03       331.76 o                         
   3   9   4       3170.85       2934.40       601.74 o                         
   4   9   4       3214.17       3981.14       687.40 o                         
   5   9   4       1077.06        962.19       459.46 o                         
   6   9   4        955.07        442.77       428.31 o                         
  -6  10   4       5851.21       6501.50       822.63 o                         
  -5  10   4       4106.62       4946.94       676.08 o                         
  -4  10   4       4250.73       5470.25       705.81 o                         
  -3  10   4        620.40        292.03       534.49 o                         
  -2  10   4         60.40        -83.11       866.01 o                         
  -1  10   4       3057.17       2956.77       794.20 o                         
   0  10   4       2590.65       3252.02       579.02 o                         
   1  10   4       2840.51       3956.44       679.62 o                         
   2  10   4         57.43       -186.50       442.71 o                         
   3  10   4        563.70        312.61       372.68 o                         
   4  10   4       4091.26       3564.07       704.09 o                         
   5  10   4       4147.01       4561.85       797.54 o                         
   6  10   4       6041.35       5400.56       903.23 o                         
  -5  11   4       1401.52       1637.72       435.84 o                         
  -4  11   4        494.96        331.88      1231.41 o                         
  -3  11   4        383.33        389.40       683.51 o                         
  -2  11   4       2520.20       2689.23       652.92 o                         
  -1  11   4       8067.42       8882.90      1422.76 o                         
   0  11   4       8162.25       8664.21       885.71 o                         
   1  11   4       8460.06       7772.79       956.68 o                         
   2  11   4       2482.29       2750.66       552.47 o                         
   3  11   4        275.96        285.91       403.83 o                         
   4  11   4        505.34        477.26       422.74 o                         
   5  11   4       1395.55        776.40       487.27 o                         
  -4  12   4       1232.33        889.65       419.96 o                         
  -3  12   4       1829.70       1809.55       481.26 o                         
  -2  12   4       5074.83       4428.37      1061.76 o                         
  -1  12   4        419.03        712.76       349.96 o                         
   0  12   4       1651.49       1633.73       702.48 o                         
   1  12   4        376.81        555.20       357.29 o                         
   2  12   4       5176.52       4843.31       788.64 o                         
   3  12   4       1869.05       1309.28       496.17 o                         
   4  12   4       1308.39       1303.72       512.86 o                         
  -2  13   4       3868.02       3931.55      1304.83 o                         
  -1  13   4        957.37        904.73       509.46 o                         
   0  13   4       1503.72       1273.79       449.17 o                         
   1  13   4        971.75        920.90       441.13 o                         
   2  13   4       3776.32       4006.72       738.58 o                         
   1   0   5         43.76       -487.27      1044.51 o                         
   2   0   5       2245.21       2465.04      1456.13 o                         
   3   0   5        430.80        815.34      1330.42 o                         
   4   0   5       3792.25       4446.16      1700.77 o                         
  -4   1   5        987.32       2535.13      1507.31 o                         
  -3   1   5       4623.88       4191.40      1685.19 o                         
  -2   1   5       1663.48        446.11      1288.15 o                         
  -1   1   5       1106.30        303.71      1198.03 o                         
   1   1   5       1135.11       1269.23      1275.91 o                         
   2   1   5       1769.82      -1573.44      1048.96 o                         
   3   1   5       4573.49       3186.93      1550.69 o                         
   4   1   5        865.47       1457.24      1407.18 o                         
  -4   2   5        206.17        228.06      1186.91 o                         
  -3   2   5       1117.90       1238.08      1364.91 o                         
  -2   2   5       7334.76       8726.55      2212.51 o                         
  -1   2   5       4506.10       5065.70      1738.59 o                         
   0   2   5        121.78       -195.80      1041.17 o                         
   2   2   5       7437.84       9502.95      2041.19 o                         
   3   2   5        937.42       -127.94      1159.10 o                         
   4   2   5        206.13        627.33      1224.73 o                         
  -4   3   5       2240.46       3372.72      1679.63 o                         
  -3   3   5       8809.45       9119.26      2411.64 o                         
  -2   3   5       1382.49       1033.39      1315.96 o                         
  -1   3   5        187.68        418.29      1199.15 o                         
   0   3   5         74.30       -688.52      1025.60 o                         
   2   3   5       1503.51       2093.47      1205.82 o                         
   3   3   5       8693.24      11883.45      2201.38 o                         
   4   3   5       2356.11       2281.48      1339.32 o                         
  -3   4   5        338.31        733.02      1325.97 o                         
  -2   4   5       3614.49       4160.25      1768.63 o                         
  -1   4   5       3777.11       3827.73      1651.93 o                         
   0   4   5        612.28        -18.91      1046.74 o                         
   3   4   5        300.84       -869.85       958.85 o                         
  -3   5   5       3184.78       4014.51      1790.88 o                         
  -2   5   5       1126.26        636.23      1277.02 o                         
  -1   5   5       1012.69        301.48      1218.06 o                         
   0   5   5       8773.18       8924.57      2165.78 o                         
   3   5   5       2936.79       2746.50      1271.46 o                         
  -2   6   5       4078.08       2338.22      1614.10 o                         
  -1   6   5        237.31          6.67      1220.28 o                         
   0   6   5          8.36       -982.21      1074.55 o                         
                                                                                
